# Supplementary material for: A comprehensive genome-wide analysis of long non-coding RNA and mRNA expression profiles of JAK2V617F-positive classical myeloproliferative neoplasms
Source: Bioengineered. 2021 Dec 14;12(2):10564–86. doi: 10.1080/21655979.2021.2000226 (PMC8810098; doi:10.1080/21655979.2021.2000226)
Supplement: Supplemental Material [file KBIE_A_2000226_SM3725.zip]

Archive with 5 entries (5 files):
- supplementary/Supplementary_Table_1.xlsx
- supplementary/Supplementary_Table_2.xlsx
- supplementary/Supplementary_Table_3.xlsx
- supplementary/Supplementary_Table_4.xlsx
- supplementary/Supplementary_Table_5.xlsx
