# Supplementary material for: A comprehensive genome-wide analysis of long non-coding RNA and mRNA expression profiles of JAK2V617F-positive classical myeloproliferative neoplasms
Source: Bioengineered. 2021 Dec 14;12(2):10564–86. doi: 10.1080/21655979.2021.2000226 (PMC8810098; doi:10.1080/21655979.2021.2000226)
Supplement: Supplemental Material [file KBIE_A_2000226_SM3725.zip › supplementary/Supplementary_Table_1.xlsx]

## Sheet: lnc_mrna_correlation
lnc	mrna	cor	pval
ENST00000447039	VARS	-0.731	0.0069
ENST00000447039	QRICH1	0.847	0.00051
ENST00000447039	C17orf51	-0.703	0.011
ENST00000447039	DTX3L	0.814	0.0013
ENST00000447039	NMD3	0.7	0.011
ENST00000447039	GIMAP6	0.821	0.0011
ENST00000447039	LRRC70	0.754	0.0046
ENST00000447039	SLC13A5	-0.834	0.00075
ENST00000447039	OR8S1	0.82	0.0011
ENST00000447039	ORMDL3	0.776	0.003
ENST00000447039	DYDC2	0.756	0.0044
ENST00000447039	C10orf47	0.742	0.0057
ENST00000447039	C1orf74	-0.711	0.0095
ENST00000447039	NTS	-0.726	0.0075
ENST00000447039	CCDC53	0.915	3e-05
ENST00000447039	C20orf85	-0.808	0.0015
ENST00000447039	SPCS2	0.753	0.0047
ENST00000447039	KCNK3	0.723	0.0079
ENST00000447039	C5orf25	-0.733	0.0067
ENST00000447039	JAK3	-0.726	0.0076
ENST00000447039	LRRC4	-0.725	0.0076
ENST00000447039	ARHGAP12	-0.733	0.0066
ENST00000447039	GMFB	0.738	0.0061
ENST00000447039	ONECUT2	0.818	0.0012
ENST00000447039	GPR32	-0.724	0.0078
ENST00000447039	C1orf229	0.848	0.00049
ENST00000447039	C9orf47	0.726	0.0075
ENST00000447039	FOPNL	0.756	0.0044
ENST00000447039	EMC6	0.83	0.00083
ENST00000447039	REN	-0.742	0.0057
ENST00000447039	OR6Y1	0.726	0.0075
ENST00000447039	SLC7A9	0.797	0.0019
ENST00000447039	ALDH1A3	-0.801	0.0017
ENST00000447039	LIX1L	0.757	0.0044
ENST00000447039	ALS2CR8	0.839	0.00065
ENST00000447039	SDC1	0.78	0.0028
ENST00000447039	SLC35G2	-0.76	0.0041
ENST00000447039	PARVA	-0.9	6.8e-05
ENST00000447039	ITFG1	0.729	0.0071
ENST00000447039	CGB8	0.809	0.0014
ENST00000447039	TAS2R60	-0.746	0.0054
ENST00000447039	TTBK2	0.714	0.0091
ENST00000447039	SLC10A6	-0.803	0.0017
ENST00000447039	THOP1	0.796	0.002
ENST00000447039	F13B	0.726	0.0075
ENST00000447039	ZNF620	0.784	0.0026
ENST00000447039	BMP3	-0.832	0.00079
ENST00000447039	TRA2A	0.792	0.0021
ENST00000447039	SYT3	0.764	0.0038
ENST00000447039	ELMOD2	0.721	0.0082
ENST00000447039	MAFK	0.792	0.0022
ENST00000447039	ICA1	0.85	0.00047
ENST00000447039	KCNS1	-0.712	0.0093
ENST00000447039	GLP2R	-0.711	0.0096
ENST00000447039	ZNF726	0.847	0.00051
ENST00000447039	CABP4	-0.777	0.0029
ENST00000447039	C9orf106	-0.752	0.0048
ENST00000447039	CYLC1	-0.714	0.0091
ENST00000447039	HDGFRP2	0.76	0.0041
ENST00000447039	CRYBB2	-0.777	0.0029
ENST00000447039	GMFG	0.745	0.0054
ENST00000447039	SOX7	0.859	0.00035
ENST00000447039	LOC650293	-0.805	0.0016
ENST00000447039	VPS11	-0.854	0.00041
ENST00000447039	OR1D2	-0.701	0.011
ENST00000447039	GAB2	-0.718	0.0086
ENST00000447039	ZNF263	0.792	0.0021
ENST00000447039	KRTAP6-2	-0.783	0.0026
ENST00000447039	OR6N2	0.789	0.0023
ENST00000447039	CT45A4	0.729	0.0072
ENST00000447039	ZNF358	-0.795	0.002
ENST00000447039	MFSD8	0.716	0.0088
ENST00000447039	CSN3	-0.723	0.0078
ENST00000447039	CXorf22	-0.708	0.01
ENST00000447039	C4orf29	0.807	0.0015
ENST00000447039	RNASEK	0.714	0.0092
ENST00000447039	PPFIA4	-0.849	0.00048
ENST00000447039	PAWR	0.772	0.0033
ENST00000447039	GPR21	0.811	0.0014
ENST00000447039	ZNF444	0.795	0.002
ENST00000447039	FOXN2	0.727	0.0074
ENST00000447039	PCDHA5	-0.714	0.0091
ENST00000447039	UBTD1	0.757	0.0043
ENST00000447039	TMIE	-0.761	0.0041
ENST00000447039	C7orf34	0.719	0.0084
ENST00000447039	IL34	-0.77	0.0034
ENST00000447039	LCNL1	-0.731	0.0069
ENST00000447039	BRSK1	0.736	0.0064
ENST00000447039	OBFC1	0.707	0.01
ENST00000447039	SCHIP1	0.775	0.0031
ENST00000447039	PUS3	-0.86	0.00033
ENST00000447039	VSX2	0.708	0.01
ENST00000447039	GPC2	-0.758	0.0042
ENST00000447039	TEKT2	0.701	0.011
ENST00000447039	ACTN4	0.734	0.0066
ENST00000447039	BET3L	-0.834	0.00074
ENST00000447039	EFCAB3	-0.759	0.0042
ENST00000447039	KCNA4	-0.849	0.00047
ENST00000447039	TMEM234	0.763	0.0039
ENST00000447039	ZNF610	0.793	0.0021
ENST00000447039	SLC6A5	-0.817	0.0012
ENST00000447039	ATG16L2	-0.727	0.0074
ENST00000447039	PBXIP1	0.738	0.0061
ENST00000447039	DZANK1	-0.818	0.0012
ENST00000447039	KRTAP6-3	-0.729	0.0072
ENST00000447039	SLC6A11	-0.755	0.0046
ENST00000447039	FUK	-0.815	0.0012
ENST00000447039	DKK4	0.707	0.01
ENST00000447039	EIF5AL1	-0.739	0.0061
ENST00000447039	GTF2H1	0.798	0.0019
ENST00000447039	MUC21	-0.721	0.0081
ENST00000447039	ARL5B	0.732	0.0068
ENST00000447039	MTNR1B	-0.728	0.0073
ENST00000447039	ZNF77	0.843	0.00057
ENST00000447039	KRTAP10-7	-0.745	0.0054
ENST00000447039	ARL6IP6	0.73	0.007
ENST00000447039	XRRA1	-0.723	0.0079
ENST00000447039	MTHFR	0.77	0.0034
ENST00000447039	PNPLA7	-0.769	0.0034
ENST00000447039	SLC35D1	-0.789	0.0023
ENST00000447039	FNDC5	-0.737	0.0062
ENST00000447039	FAM221B	-0.742	0.0057
ENST00000447039	GNG10	0.765	0.0038
ENST00000447039	SERPINA10	-0.756	0.0045
ENST00000447039	OC90	0.786	0.0024
ENST00000447039	SHANK1	-0.746	0.0053
ENST00000447039	SLC10A2	-0.716	0.0088
ENST00000447039	UBE2E3	-0.845	0.00055
ENST00000447039	AMOTL2	-0.702	0.011
ENST00000447039	PTPN4	0.807	0.0015
ENST00000447039	GGPS1	0.78	0.0028
ENST00000447039	SSR2	0.747	0.0052
ENST00000447039	SPATA20	-0.739	0.006
ENST00000447039	CXorf51A	0.805	0.0016
ENST00000447039	CCDC160	-0.711	0.0095
ENST00000447039	COMMD8	0.857	0.00037
ENST00000447039	SRL	0.722	0.008
ENST00000447039	C1orf61	-0.725	0.0077
ENST00000447039	C8orf33	0.791	0.0022
ENST00000447039	LYRM5	0.827	0.0009
ENST00000447039	TTC33	0.786	0.0024
ENST00000447039	S1PR3	-0.707	0.01
ENST00000447039	ABHD16B	-0.744	0.0055
ENST00000447039	LUZP1	0.721	0.0081
ENST00000447039	KLK9	-0.837	0.00069
ENST00000447039	C20orf26	-0.798	0.0019
ENST00000447039	MRPS26	-0.722	0.008
ENST00000447039	GPR25	-0.788	0.0023
ENST00000447039	CTAGE1	-0.799	0.0018
ENST00000447039	GAS8	0.715	0.009
ENST00000447039	DRAM2	0.795	0.002
ENST00000447039	OR11H2	-0.704	0.011
ENST00000447039	TMEM8C	-0.802	0.0017
ENST00000447039	MS4A2	0.71	0.0097
ENST00000447039	C15orf63	-0.801	0.0018
ENST00000447039	WBP11	-0.718	0.0085
ENST00000447039	TGM2	0.757	0.0043
ENST00000447039	TCTA	0.737	0.0063
ENST00000447039	UNC93B1	0.713	0.0092
ENST00000447039	LZTS2	0.709	0.0099
ENST00000447039	NEU3	0.721	0.0081
ENST00000447039	PLXDC1	-0.738	0.0061
ENST00000447039	ZMYM6NB	0.72	0.0083
ENST00000447039	HHLA2	-0.788	0.0023
ENST00000447039	RADIL	-0.7	0.011
ENST00000447039	CAPN6	-0.713	0.0092
ENST00000447039	SCUBE3	0.809	0.0014
ENST00000447039	HIST2H4B	0.702	0.011
ENST00000447039	DEFB124	0.799	0.0018
ENST00000447039	IL31RA	-0.707	0.01
ENST00000447039	LRTM1	0.704	0.011
ENST00000447039	SUCLA2	0.713	0.0092
ENST00000447039	MURC	-0.811	0.0014
ENST00000447039	GPR18	0.705	0.01
ENST00000447039	FAM123A	0.812	0.0013
ENST00000447039	ITGA2	-0.809	0.0014
ENST00000447039	GALNT8	-0.814	0.0013
ENST00000447039	UNC5C	-0.736	0.0063
ENST00000447039	WWP2	-0.711	0.0096
ENST00000447039	PLA2G3	-0.712	0.0093
ENST00000447039	TRIM6-TRIM34	0.72	0.0082
ENST00000447039	NTRK1	0.891	9.9e-05
ENST00000447039	KY	0.775	0.003
ENST00000447039	E2F7	-0.716	0.0088
ENST00000447039	NBEAL2	-0.711	0.0095
ENST00000447039	NLRP4	-0.755	0.0045
ENST00000447039	ARHGEF5	-0.796	0.0019
ENST00000447039	TP53I11	0.788	0.0023
ENST00000447039	DEFB130	-0.857	0.00037
ENST00000447039	TMBIM4	0.87	0.00024
ENST00000447039	LRRTM2	-0.743	0.0056
ENST00000447039	PIRT	-0.805	0.0016
ENST00000447039	FAM205A	-0.781	0.0027
ENST00000447039	SPATS1	-0.733	0.0067
ENST00000447039	ADH1C	-0.869	0.00024
ENST00000447039	GRHPR	0.819	0.0011
ENST00000447039	LRRC38	-0.702	0.011
ENST00000447039	KSR1	-0.782	0.0026
ENST00000447039	DHX29	-0.738	0.0061
ENST00000447039	NOXA1	-0.73	0.007
ENST00000447039	ACTL7B	-0.791	0.0022
ENST00000447039	SLC9A2	-0.764	0.0038
ENST00000447039	TRIM31	-0.89	0.00011
ENST00000447039	TLX1	0.749	0.0051
ENST00000447039	CLDN1	-0.805	0.0016
ENST00000447039	TEK	0.76	0.0042
ENST00000447039	TBC1D25	0.786	0.0024
ENST00000447039	DNAH8	0.739	0.0061
ENST00000447039	CDCA5	-0.806	0.0015
ENST00000447039	HS3ST6	-0.738	0.0062
ENST00000447039	ZNF555	0.816	0.0012
ENST00000447039	STAG3	0.731	0.0069
ENST00000447039	SLC2A12	-0.802	0.0017
ENST00000447039	BOC	-0.828	0.00089
ENST00000447039	STXBP6	-0.759	0.0042
ENST00000447039	SLC38A8	-0.835	0.00073
ENST00000447039	LACRT	0.773	0.0032
ENST00000447039	C20orf203	-0.817	0.0012
ENST00000447039	DMBX1	-0.881	0.00015
ENST00000447039	SNTB1	0.719	0.0084
ENST00000447039	BLZF1	0.761	0.004
ENST00000447039	ZNF443	0.855	0.00039
ENST00000447039	RPL30	-0.758	0.0043
ENST00000447039	TXLNA	0.879	0.00017
ENST00000447039	SLC22A24	-0.723	0.0079
ENST00000447039	ST14	-0.736	0.0063
ENST00000447039	OR1J4	-0.795	0.002
ENST00000447039	C22orf26	-0.736	0.0064
ENST00000447039	ARF4	0.763	0.0039
ENST00000447039	COX4I2	-0.704	0.011
ENST00000447039	LIPK	-0.844	0.00055
ENST00000447039	C9orf153	-0.766	0.0037
ENST00000447039	ZNF43	0.761	0.004
ENST00000447039	LGI4	-0.716	0.0089
ENST00000447039	SYNGR4	-0.766	0.0037
ENST00000447039	MYL7	0.729	0.0072
ENST00000447039	CDH3	-0.724	0.0078
ENST00000447039	DKK2	0.821	0.0011
ENST00000447039	ZSWIM2	-0.845	0.00053
ENST00000447039	ABCC9	-0.819	0.0011
ENST00000447039	FAM75A6	-0.738	0.0062
ENST00000447039	HCRT	-0.847	0.00051
ENST00000447039	SENP8	-0.799	0.0018
ENST00000447039	PRKAG1	0.795	0.002
ENST00000447039	AMN1	0.793	0.0021
ENST00000447039	TAS2R5	-0.733	0.0066
ENST00000447039	FAM22A	-0.809	0.0014
ENST00000447039	TSEN54	-0.785	0.0025
ENST00000447039	RNF213	-0.878	0.00017
ENST00000447039	THBS2	-0.8	0.0018
ENST00000447039	CCDC129	0.749	0.0051
ENST00000447039	OR1D5	-0.76	0.0041
ENST00000447039	VRTN	0.813	0.0013
ENST00000447039	NIP7	-0.755	0.0045
ENST00000447039	OR51B5	-0.844	0.00056
ENST00000447039	CDY1B	-0.747	0.0053
ENST00000447039	YPEL5	0.83	0.00082
ENST00000447039	YSK4	-0.726	0.0075
ENST00000447039	COMMD10	0.73	0.007
ENST00000447039	OR2AE1	0.901	6.2e-05
ENST00000447039	TBC1D29	0.736	0.0063
ENST00000447039	STYX	0.702	0.011
ENST00000447039	PIGK	0.75	0.0049
ENST00000447039	LOC554223	-0.718	0.0085
ENST00000447039	ZBTB7B	0.847	0.0005
ENST00000447039	CPLX3	0.71	0.0097
ENST00000447039	EPHX3	-0.767	0.0036
ENST00000447039	C9orf152	-0.707	0.01
ENST00000447039	BCHE	-0.719	0.0084
ENST00000447039	NXN	-0.875	0.00019
ENST00000447039	NLK	0.804	0.0016
ENST00000447039	LZIC	0.802	0.0017
ENST00000447039	TMEM108	0.802	0.0017
ENST00000447039	TMPRSS5	-0.751	0.0049
ENST00000447039	ATP11A	0.728	0.0073
ENST00000447039	LIMK1	0.712	0.0094
ENST00000447039	LOC389831	0.714	0.0092
ENST00000447039	ZDHHC21	0.701	0.011
ENST00000447039	GPRIN2	0.769	0.0035
ENST00000447039	KRTAP25-1	-0.742	0.0057
ENST00000447039	AHNAK2	-0.767	0.0036
ENST00000447039	CHST13	0.705	0.01
ENST00000447039	RWDD4	0.763	0.0039
ENST00000447039	GRAPL	-0.824	0.00098
ENST00000447039	C2CD2	-0.752	0.0048
ENST00000447039	CEMP1	0.827	0.0009
ENST00000447039	TMC2	0.734	0.0066
ENST00000447039	TFCP2L1	0.732	0.0068
ENST00000447039	KAT2A	0.815	0.0012
ENST00000447039	CYP2E1	-0.705	0.01
ENST00000447039	TBC1D28	-0.808	0.0015
ENST00000447039	LOC388276	-0.705	0.011
ENST00000447039	ELMOD1	-0.76	0.0041
ENST00000447039	MRPS18B	-0.818	0.0011
ENST00000447039	RELT	0.715	0.0089
ENST00000447039	CCR10	0.754	0.0046
ENST00000447039	PRR23C	-0.864	0.00029
ENST00000447039	DMRTA2	-0.721	0.0081
ENST00000447039	RPS2	0.764	0.0038
ENST00000447039	NDUFAF6	-0.797	0.0019
ENST00000447039	OPN1LW	-0.764	0.0038
ENST00000447039	DEFA3	-0.78	0.0028
ENST00000447039	MEP1B	-0.823	0.001
ENST00000447039	UNC5CL	0.81	0.0014
ENST00000447039	C8orf82	-0.745	0.0054
ENST00000447039	KIF5B	0.748	0.0052
ENST00000447039	SFXN3	0.816	0.0012
ENST00000447039	FNDC1	-0.792	0.0021
ENST00000447039	PABPC1L2A	-0.704	0.011
ENST00000447039	ZADH2	-0.751	0.0049
ENST00000447039	MAP1LC3B	0.743	0.0056
ENST00000447039	KRT20	-0.776	0.003
ENST00000447039	CYP2A13	-0.725	0.0076
ENST00000447039	RGS4	-0.743	0.0056
ENST00000447039	PARD3B	0.708	0.01
ENST00000447039	GPR77	0.775	0.003
ENST00000447039	FGD2	-0.904	5.5e-05
ENST00000447039	CCDC140	0.812	0.0013
ENST00000447039	UBE2U	-0.735	0.0064
ENST00000447039	TDRD10	-0.83	0.00083
ENST00000447039	PDE6D	0.767	0.0036
ENST00000447039	OR2Y1	0.785	0.0025
ENST00000447039	TUBA1A	0.791	0.0022
ENST00000447039	ANGPTL5	-0.717	0.0086
ENST00000447039	MUC5B	-0.813	0.0013
ENST00000447039	DNMBP	-0.761	0.004
ENST00000447039	C9orf57	-0.831	0.00081
ENST00000447039	GAS2L1	0.707	0.01
ENST00000447039	CPO	-0.882	0.00015
ENST00000447039	GTF2H2	0.731	0.0069
ENST00000447039	MAP1S	-0.721	0.0082
ENST00000447039	CCDC104	-0.852	0.00043
ENST00000447039	FKBP10	-0.735	0.0065
ENST00000447039	GAP43	-0.826	0.00092
ENST00000447039	ITGA1	-0.75	0.005
ENST00000447039	COL4A3	0.725	0.0076
ENST00000447039	C4orf3	0.782	0.0027
ENST00000447039	HSD17B11	0.711	0.0095
ENST00000447039	DOK1	0.782	0.0027
ENST00000447039	FAM60A	0.708	0.0099
ENST00000447039	CALCB	-0.707	0.01
ENST00000447039	FAM157B	-0.772	0.0033
ENST00000447039	XKR7	-0.781	0.0027
ENST00000447039	MYH15	0.869	0.00024
ENST00000447039	ALDOB	-0.736	0.0064
ENST00000447039	IL5	-0.706	0.01
ENST00000447039	FAM174A	0.725	0.0076
ENST00000447039	ZIC2	-0.788	0.0023
ENST00000447039	C1orf87	-0.848	0.00049
ENST00000447039	C1QTNF5	0.846	0.00053
ENST00000447039	MUC22	-0.704	0.011
ENST00000447039	DENND2A	-0.756	0.0045
ENST00000447039	AMZ1	-0.752	0.0048
ENST00000447039	ZNF570	0.737	0.0063
ENST00000447039	CHD6	-0.896	8e-05
ENST00000447039	C17orf70	0.829	0.00085
ENST00000447039	ST8SIA2	-0.712	0.0094
ENST00000447039	DENND4B	0.7	0.011
ENST00000447039	C16orf54	0.823	0.001
ENST00000447039	OR8G1	0.746	0.0053
ENST00000447039	BMP8A	-0.776	0.003
ENST00000447039	RP11-144F15.1	-0.723	0.0079
ENST00000447039	GABRG1	-0.709	0.0098
ENST00000447039	VN1R4	-0.753	0.0047
ENST00000447039	CGB7	0.868	0.00025
ENST00000447039	GNA14	0.707	0.01
ENST00000447039	ZBTB33	0.763	0.0039
ENST00000447039	PTHLH	-0.735	0.0065
ENST00000447039	SULT2B1	-0.785	0.0025
ENST00000447039	C1QTNF9B	0.725	0.0076
ENST00000447039	CCDC159	-0.71	0.0096
ENST00000447039	OR6X1	0.825	0.00097
ENST00000447039	RXFP2	-0.711	0.0095
ENST00000447039	TM4SF4	-0.784	0.0025
ENST00000447039	HDDC3	0.766	0.0036
ENST00000447039	EVPLL	0.758	0.0043
ENST00000447039	PRPF4	-0.916	2.9e-05
ENST00000447039	SKIDA1	-0.85	0.00046
ENST00000447039	SYT6	-0.752	0.0048
ENST00000447039	FAM75E1	-0.838	0.00067
ENST00000447039	SMG5	0.861	0.00032
ENST00000447039	KNCN	-0.718	0.0086
ENST00000447039	KRT18	-0.863	0.0003
ENST00000447039	SLC4A2	-0.712	0.0094
ENST00000447039	GPR176	-0.767	0.0036
ENST00000447039	HAVCR1	-0.707	0.01
ENST00000447039	DEFB128	-0.786	0.0024
ENST00000447039	WNT1	0.709	0.0099
ENST00000447039	IPO4	-0.733	0.0067
ENST00000447039	CLDN10	-0.74	0.0059
ENST00000447039	PRM2	0.721	0.0081
ENST00000447039	CPM	-0.799	0.0018
ENST00000447039	L3MBTL4	-0.741	0.0058
ENST00000447039	ZNF213	-0.708	0.01
ENST00000447039	PRHOXNB	-0.916	2.8e-05
ENST00000447039	C1orf106	-0.835	0.00072
ENST00000447039	GLA	0.717	0.0086
ENST00000447039	KIAA1462	-0.823	0.001
ENST00000447039	KIAA1324	-0.736	0.0063
ENST00000447039	IGF2BP1	-0.707	0.01
ENST00000447039	USHBP1	-0.762	0.004
ENST00000447039	KLF2	0.707	0.01
ENST00000447039	USP19	-0.761	0.004
ENST00000447039	TNNI1	-0.915	3.1e-05
ENST00000447039	CNTNAP3	0.713	0.0093
ENST00000447039	NRL	-0.811	0.0014
ENST00000447039	FABP3	-0.75	0.005
ENST00000447039	ARSH	-0.876	0.00018
ENST00000447039	TAS2R50	0.807	0.0015
ENST00000447039	DEFB113	-0.73	0.007
ENST00000447039	GSTT2	-0.705	0.01
ENST00000447039	NEURL1B	-0.812	0.0013
ENST00000447039	LRRC73	-0.714	0.0092
ENST00000447039	TSPAN8	-0.791	0.0022
ENST00000447039	CILP	-0.757	0.0044
ENST00000447039	RAPGEF5	-0.807	0.0015
ENST00000447039	FXYD6	-0.701	0.011
ENST00000447039	CT47A6	0.72	0.0083
ENST00000447039	AHDC1	-0.748	0.0052
ENST00000447039	SLC41A1	-0.732	0.0068
ENST00000447039	SYT11	0.824	0.00097
ENST00000447039	ABCC8	-0.863	0.0003
ENST00000447039	C20orf173	-0.837	0.00069
ENST00000447039	LYZL6	-0.794	0.002
ENST00000447039	METTL21B	-0.734	0.0065
ENST00000447039	DCAF8L1	-0.777	0.003
ENST00000447039	DAGLA	-0.788	0.0023
ENST00000447039	GCM1	0.827	0.00089
ENST00000447039	CORO6	0.709	0.0098
ENST00000447039	KRT71	-0.82	0.0011
ENST00000447039	GPR83	-0.831	0.00081
ENST00000447039	LALBA	-0.794	0.0021
ENST00000447039	MDFI	-0.711	0.0095
ENST00000447039	HECA	0.729	0.0071
ENST00000447039	HAS2	-0.841	0.00061
ENST00000447039	C4BPA	-0.927	1.4e-05
ENST00000447039	ERLIN1	-0.816	0.0012
ENST00000447039	C2orf50	0.837	0.00069
ENST00000447039	A4GALT	-0.77	0.0034
ENST00000447039	KLRG2	-0.792	0.0021
ENST00000447039	LOC100507003	-0.755	0.0045
ENST00000447039	RTP2	-0.79	0.0022
ENST00000447039	ZNF786	-0.862	0.00031
ENST00000447039	CRYBB3	-0.701	0.011
ENST00000447039	APC2	-0.792	0.0021
ENST00000447039	CCDC19	-0.711	0.0095
ENST00000447039	TM9SF4	0.822	0.001
ENST00000447039	KRTAP15-1	-0.834	0.00074
ENST00000447039	FTCD	0.752	0.0048
ENST00000447039	ATP5L2	-0.87	0.00023
ENST00000447039	ZNF800	0.742	0.0057
ENST00000447039	MRPL45	-0.84	0.00063
ENST00000447039	TMEM26	-0.773	0.0032
ENST00000447039	RTN4RL2	-0.703	0.011
ENST00000447039	ABCA6	-0.757	0.0044
ENST00000447039	HPN	0.714	0.0092
ENST00000447039	TACR3	-0.7	0.011
ENST00000447039	KLK10	-0.733	0.0067
ENST00000447039	ZSCAN4	0.706	0.01
ENST00000447039	DKK1	-0.731	0.007
ENST00000447039	C22orf24	0.738	0.0061
ENST00000447039	ERVV-2	-0.831	0.00081
ENST00000447039	TM6SF2	0.798	0.0019
ENST00000447039	MID1IP1	0.819	0.0011
ENST00000447039	LDOC1L	-0.763	0.0039
ENST00000447039	HAVCR2	-0.84	0.00063
ENST00000447039	MOB1A	0.842	0.00058
ENST00000447039	KIAA1967	0.705	0.01
ENST00000447039	HSPA1B	0.738	0.0061
ENST00000447039	GABRR1	0.749	0.005
ENST00000447039	IBSP	-0.783	0.0026
ENST00000447039	ZNF580	-0.802	0.0017
ENST00000447039	TTC9	0.76	0.0041
ENST00000447039	ANO3	-0.745	0.0054
ENST00000447039	ATP1A4	-0.723	0.0078
ENST00000447039	TTLL4	-0.712	0.0093
ENST00000447039	OTC	0.818	0.0011
ENST00000447039	ALPK1	0.757	0.0044
ENST00000447039	BAK1	0.748	0.0052
ENST00000447039	USP26	0.703	0.011
ENST00000447039	OR5J2	0.845	0.00055
ENST00000447039	F10	0.749	0.005
ENST00000447039	COL4A2	0.836	0.0007
ENST00000447039	C17orf28	-0.896	7.9e-05
ENST00000447039	TNRC18	0.709	0.0098
ENST00000447039	C8orf22	-0.74	0.0059
ENST00000447039	GPR50	-0.758	0.0043
ENST00000447039	RHO	-0.758	0.0043
ENST00000447039	LRRC10	-0.726	0.0075
ENST00000447039	ZDHHC11	0.798	0.0019
ENST00000447039	IL3	-0.705	0.01
ENST00000447039	CPNE2	-0.894	8.9e-05
ENST00000447039	CLIC3	-0.778	0.0029
ENST00000447039	ZNRD1	-0.779	0.0028
ENST00000447039	C1orf173	-0.722	0.0081
ENST00000447039	OR1J1	0.805	0.0016
ENST00000447039	OTUD6B	0.722	0.008
ENST00000447039	MTHFD2	-0.756	0.0044
ENST00000447039	ATP10D	0.764	0.0038
ENST00000447039	UPB1	0.715	0.009
ENST00000447039	ZNF676	0.702	0.011
ENST00000447039	MED20	0.708	0.01
ENST00000447039	CRYBB1	0.763	0.0039
ENST00000447039	SEC23IP	-0.847	0.00051
ENST00000447039	RDH5	-0.707	0.01
ENST00000447039	NEURL	-0.769	0.0034
ENST00000447039	AGXT2	-0.782	0.0027
ENST00000447039	BLK	0.838	0.00066
ENST00000447039	CHST2	-0.842	0.00059
ENST00000447039	PTPLAD2	0.738	0.0062
ENST00000447039	BSN	-0.712	0.0094
ENST00000447039	RPL32	-0.709	0.0099
ENST00000447039	SCAMP1	0.707	0.01
ENST00000447039	LIM2	0.8	0.0018
ENST00000447039	SMC1B	-0.742	0.0057
ENST00000447039	GPR119	0.756	0.0045
ENST00000447039	PHLDA3	0.77	0.0034
ENST00000447039	SLC35G5	-0.823	0.001
ENST00000447039	S100A12	-0.755	0.0045
ENST00000447039	SCGN	0.706	0.01
ENST00000447039	C20orf141	-0.855	0.00039
ENST00000447039	CREB3L2	-0.768	0.0036
ENST00000447039	IL17RD	0.844	0.00056
ENST00000447039	C16orf59	-0.706	0.01
ENST00000447039	PPFIBP2	0.719	0.0084
ENST00000447039	S100A5	-0.75	0.005
ENST00000447039	GPR143	-0.817	0.0012
ENST00000447039	AMTN	-0.712	0.0094
ENST00000447039	ESPN	-0.742	0.0057
ENST00000447039	FAM75A2	0.774	0.0031
ENST00000447039	H3F3C	-0.836	0.00071
ENST00000447039	CDK6	0.717	0.0086
ENST00000447039	ATP4A	-0.716	0.0088
ENST00000447039	ZSWIM1	-0.815	0.0012
ENST00000447039	USH1C	0.701	0.011
ENST00000447039	DOK6	0.716	0.0088
ENST00000447039	GPRIN1	-0.811	0.0014
ENST00000447039	SGPP1	0.702	0.011
ENST00000447039	KDM1B	-0.731	0.0069
ENST00000447039	GOLT1B	0.823	0.001
ENST00000447039	DHX15	-0.796	0.002
ENST00000447039	PARS2	-0.768	0.0035
ENST00000447039	FAM18A	-0.808	0.0015
ENST00000447039	CCL22	-0.82	0.0011
ENST00000447039	PHLPP2	0.735	0.0064
ENST00000447039	ZNF473	0.728	0.0072
ENST00000447039	CDH16	-0.781	0.0027
ENST00000447039	IFNAR1	0.734	0.0065
ENST00000447039	RIPK4	0.83	0.00083
ENST00000447039	TNXB	-0.785	0.0025
ENST00000447039	ARAP3	-0.712	0.0095
ENST00000447039	RBM27	0.731	0.0069
ENST00000447039	GRIP2	-0.805	0.0016
ENST00000447039	STAMBPL1	0.792	0.0021
ENST00000447039	WNT6	-0.739	0.006
ENST00000447039	FOXA2	0.761	0.0041
ENST00000447039	BPY2B	-0.726	0.0075
ENST00000447039	SEMA6A	-0.731	0.0069
ENST00000447039	ULK4	0.792	0.0021
ENST00000447039	LRRC55	-0.768	0.0036
ENST00000447039	ART1	-0.725	0.0076
ENST00000447039	C1QTNF2	0.847	0.00052
ENST00000447039	ATP1A3	0.823	0.001
ENST00000447039	SH2B2	-0.708	0.01
ENST00000447039	TRIM60	-0.746	0.0053
ENST00000447039	ATAD1	0.831	0.0008
ENST00000447039	CCL15	-0.75	0.0049
ENST00000447039	DEFB131	-0.824	0.00098
ENST00000447039	KRT16	0.773	0.0032
ENST00000447039	RND2	-0.769	0.0034
ENST00000447039	GDF9	-0.721	0.0081
ENST00000447039	LUZP2	-0.753	0.0047
ENST00000447039	FAM43B	-0.865	0.00028
ENST00000447039	LCAT	-0.701	0.011
ENST00000447039	OR7A17	-0.851	0.00045
ENST00000447039	AK3	0.706	0.01
ENST00000447039	TTC7B	0.701	0.011
ENST00000447039	LOXL3	0.888	0.00011
ENST00000447039	BRAF	0.749	0.005
ENST00000447039	TSHR	-0.822	0.001
ENST00000447039	NLRP13	-0.891	0.0001
ENST00000447039	OR2F2	-0.819	0.0011
ENST00000447039	OVCH1	-0.825	0.00095
ENST00000447039	ZNF691	0.783	0.0026
ENST00000447039	SRD5A2	-0.781	0.0027
ENST00000447039	C9orf91	-0.838	0.00066
ENST00000447039	TBC1D22A	0.747	0.0053
ENST00000447039	EPT1	0.853	0.00042
ENST00000447039	CCNJL	0.708	0.01
ENST00000447039	DHCR24	-0.862	0.00031
ENST00000447039	CPN2	0.9	6.5e-05
ENST00000447039	ZNF121	0.702	0.011
ENST00000447039	KIAA0368	0.791	0.0022
ENST00000447039	ATP6V0E1	0.753	0.0047
ENST00000447039	LAMP1	0.726	0.0075
ENST00000447039	TOP3A	-0.723	0.0079
ENST00000447039	DTX1	-0.716	0.0089
ENST00000447039	WEE2	-0.774	0.0032
ENST00000447039	TMEM120B	0.771	0.0033
ENST00000447039	TCEAL5	0.721	0.0081
ENST00000447039	HMOX2	0.84	0.00064
ENST00000447039	ZNF843	-0.701	0.011
ENST00000447039	MMP13	-0.889	0.00011
ENST00000447039	KCTD9	0.723	0.0079
ENST00000447039	VSIG10L	-0.805	0.0016
ENST00000447039	WFDC5	-0.78	0.0028
ENST00000447039	C4orf34	0.765	0.0037
ENST00000447039	C19orf66	-0.872	0.00022
ENST00000447039	LMAN2	0.707	0.01
ENST00000447039	FAM91A1	0.798	0.0019
ENST00000447039	RASEF	0.774	0.0031
ENST00000447039	VCY1B	0.868	0.00025
ENST00000447039	OXLD1	0.81	0.0014
ENST00000447039	ADORA1	-0.74	0.0059
ENST00000447039	KRT5	-0.706	0.01
ENST00000447039	PHF5A	0.756	0.0044
ENST00000447039	ALDH7A1	-0.721	0.0082
ENST00000447039	C9	-0.77	0.0034
ENST00000447039	GRK1	-0.803	0.0016
ENST00000447039	SOCS2	0.745	0.0054
ENST00000447039	PHGR1	0.847	0.00051
ENST00000447039	SPDYE6	0.838	0.00067
ENST00000447039	LCT	-0.768	0.0035
ENST00000447039	TMCC1	0.765	0.0038
ENST00000447039	LPA	-0.825	0.00096
ENST00000447039	PEX14	0.844	0.00055
ENST00000447039	ZFAND3	0.723	0.0079
ENST00000447039	PPWD1	-0.711	0.0096
ENST00000447039	FAM18B1	0.862	0.00031
ENST00000447039	LOC100287177	0.784	0.0026
ENST00000447039	C18orf56	-0.734	0.0066
ENST00000447039	C3orf70	-0.778	0.0029
ENST00000447039	ETAA1	0.737	0.0063
ENST00000447039	OTUD7B	-0.716	0.0088
ENST00000447039	IGDCC3	-0.775	0.0031
ENST00000447039	C10orf122	-0.74	0.0059
ENST00000447039	GPR108	0.8	0.0018
ENST00000447039	FOXO3	0.712	0.0094
ENST00000447039	TSNAX	-0.758	0.0043
ENST00000447039	RNASE4	-0.804	0.0016
ENST00000447039	SLC16A13	-0.903	5.8e-05
ENST00000447039	MMP26	-0.75	0.005
TCONS_00019457	NUGGC	0.719	0.0084
TCONS_00019457	TACC3	-0.731	0.0069
TCONS_00019457	VARS	-0.789	0.0023
TCONS_00019457	SNX24	0.758	0.0043
TCONS_00019457	KRTAP10-12	-0.705	0.01
TCONS_00019457	RAB27B	0.744	0.0055
TCONS_00019457	CXCL5	0.835	0.00073
TCONS_00019457	PRTFDC1	0.736	0.0063
TCONS_00019457	GIMAP6	0.916	2.9e-05
TCONS_00019457	CFC1B	-0.719	0.0084
TCONS_00019457	SLC13A5	-0.906	5e-05
TCONS_00019457	OR8S1	0.757	0.0044
TCONS_00019457	ITGA2B	0.704	0.011
TCONS_00019457	ORMDL3	0.761	0.004
TCONS_00019457	SNAP29	0.717	0.0087
TCONS_00019457	DYDC2	0.876	0.00019
TCONS_00019457	NRSN1	0.721	0.0081
TCONS_00019457	C10orf47	0.744	0.0055
TCONS_00019457	CAPZA2	0.761	0.004
TCONS_00019457	DUSP5	0.719	0.0084
TCONS_00019457	NTS	-0.859	0.00034
TCONS_00019457	EGLN3	0.729	0.0071
TCONS_00019457	JSRP1	0.742	0.0057
TCONS_00019457	CCDC53	0.795	0.002
TCONS_00019457	C20orf85	-0.83	0.00085
TCONS_00019457	MOB3B	-0.754	0.0046
TCONS_00019457	PLA2G2D	0.719	0.0084
TCONS_00019457	AQP8	-0.7	0.011
TCONS_00019457	JAK3	-0.747	0.0052
TCONS_00019457	LRRC4	-0.768	0.0035
TCONS_00019457	SHB	-0.731	0.0069
TCONS_00019457	TBC1D3C	-0.748	0.0051
TCONS_00019457	ARHGAP12	-0.767	0.0036
TCONS_00019457	SEMA3E	-0.745	0.0054
TCONS_00019457	PCDHA13	0.704	0.011
TCONS_00019457	ONECUT2	0.716	0.0088
TCONS_00019457	GPR32	-0.78	0.0028
TCONS_00019457	C1orf229	0.862	0.00031
TCONS_00019457	MIR205HG	0.797	0.0019
TCONS_00019457	C9orf47	0.838	0.00066
TCONS_00019457	EMC6	0.859	0.00034
TCONS_00019457	IFITM3	0.734	0.0066
TCONS_00019457	UQCRC2	-0.702	0.011
TCONS_00019457	SLC7A9	0.909	4.3e-05
TCONS_00019457	LCN1	0.767	0.0036
TCONS_00019457	EMID1	-0.703	0.011
TCONS_00019457	ALS2CR8	0.758	0.0043
TCONS_00019457	SDC1	0.884	0.00014
TCONS_00019457	MMP1	0.725	0.0076
TCONS_00019457	SLC35G2	-0.79	0.0023
TCONS_00019457	PARVA	-0.771	0.0033
TCONS_00019457	ADRA1D	-0.709	0.0099
TCONS_00019457	SLC5A1	-0.716	0.0088
TCONS_00019457	ITFG1	0.826	0.00094
TCONS_00019457	CGB8	0.89	0.0001
TCONS_00019457	TAS2R60	-0.724	0.0078
TCONS_00019457	PROS1	0.816	0.0012
TCONS_00019457	SPHAR	0.782	0.0026
TCONS_00019457	SLC10A6	-0.73	0.0071
TCONS_00019457	THOP1	0.733	0.0067
TCONS_00019457	HYOU1	0.756	0.0044
TCONS_00019457	KIF27	0.771	0.0033
TCONS_00019457	ZNF620	0.738	0.0062
TCONS_00019457	BMP3	-0.864	0.00029
TCONS_00019457	SYT3	0.785	0.0025
TCONS_00019457	MAFK	0.783	0.0026
TCONS_00019457	SLC6A7	0.776	0.003
TCONS_00019457	ICA1	0.835	0.00073
TCONS_00019457	CABP4	-0.773	0.0032
TCONS_00019457	C9orf106	-0.73	0.007
TCONS_00019457	SIK1	-0.714	0.0091
TCONS_00019457	NACA2	-0.724	0.0077
TCONS_00019457	NCAN	-0.744	0.0055
TCONS_00019457	HDGFRP2	0.814	0.0013
TCONS_00019457	CRYBB2	-0.702	0.011
TCONS_00019457	FZD8	0.753	0.0047
TCONS_00019457	SOX7	0.878	0.00017
TCONS_00019457	LOC650293	-0.709	0.0098
TCONS_00019457	VPS11	-0.766	0.0037
TCONS_00019457	OR1D2	-0.703	0.011
TCONS_00019457	ZNF263	0.864	0.00029
TCONS_00019457	KRTAP6-2	-0.796	0.002
TCONS_00019457	METTL22	-0.734	0.0066
TCONS_00019457	LDHB	-0.758	0.0043
TCONS_00019457	CD28	0.722	0.008
TCONS_00019457	CT45A4	0.775	0.0031
TCONS_00019457	ZNF358	-0.839	0.00064
TCONS_00019457	RDH11	0.769	0.0035
TCONS_00019457	VSTM2B	0.766	0.0037
TCONS_00019457	EBP	-0.723	0.0079
TCONS_00019457	TIGD6	0.766	0.0037
TCONS_00019457	ERMP1	-0.772	0.0033
TCONS_00019457	ETV7	0.753	0.0047
TCONS_00019457	CSN3	-0.782	0.0027
TCONS_00019457	PRKAR2B	0.702	0.011
TCONS_00019457	DLX2	0.727	0.0074
TCONS_00019457	PABPC1L2B	-0.793	0.0021
TCONS_00019457	PPFIA4	-0.844	0.00056
TCONS_00019457	PAWR	0.728	0.0072
TCONS_00019457	ACER3	0.713	0.0093
TCONS_00019457	ZNF444	0.792	0.0021
TCONS_00019457	BNIP3	0.727	0.0074
TCONS_00019457	FGF2	0.789	0.0023
TCONS_00019457	GABRP	0.712	0.0093
TCONS_00019457	OR6P1	-0.834	0.00074
TCONS_00019457	ADCY1	0.79	0.0023
TCONS_00019457	TMIE	-0.756	0.0044
TCONS_00019457	C7orf34	0.822	0.001
TCONS_00019457	LCNL1	-0.758	0.0043
TCONS_00019457	BRSK1	0.847	0.00051
TCONS_00019457	OBFC1	0.73	0.007
TCONS_00019457	FAM73B	0.779	0.0028
TCONS_00019457	CETP	0.71	0.0097
TCONS_00019457	C15orf59	0.774	0.0031
TCONS_00019457	SCHIP1	0.838	0.00067
TCONS_00019457	LLGL1	-0.766	0.0037
TCONS_00019457	PUS3	-0.836	0.0007
TCONS_00019457	VSX2	0.831	0.00081
TCONS_00019457	GPC2	-0.738	0.0061
TCONS_00019457	TEKT2	0.723	0.0079
TCONS_00019457	KCNA4	-0.819	0.0011
TCONS_00019457	ZNF610	0.874	0.0002
TCONS_00019457	SLC6A5	-0.792	0.0021
TCONS_00019457	ZBTB38	0.774	0.0031
TCONS_00019457	LIN28B	0.703	0.011
TCONS_00019457	RAD23B	-0.721	0.0081
TCONS_00019457	PRM1	0.716	0.0089
TCONS_00019457	DZANK1	-0.781	0.0027
TCONS_00019457	C15orf26	0.798	0.0019
TCONS_00019457	NAGK	0.755	0.0045
TCONS_00019457	SLC6A11	-0.706	0.01
TCONS_00019457	FUK	-0.808	0.0015
TCONS_00019457	DKK4	0.809	0.0014
TCONS_00019457	EIF5AL1	-0.761	0.004
TCONS_00019457	AS3MT	0.718	0.0086
TCONS_00019457	ARL15	0.811	0.0014
TCONS_00019457	GTF2IRD2B	0.718	0.0086
TCONS_00019457	ZNF618	0.78	0.0028
TCONS_00019457	BSX	0.791	0.0022
TCONS_00019457	ZNF77	0.735	0.0064
TCONS_00019457	MKRN3	-0.71	0.0096
TCONS_00019457	CXCL17	0.735	0.0065
TCONS_00019457	NTSR2	0.707	0.01
TCONS_00019457	MTHFR	0.887	0.00012
TCONS_00019457	PNPLA7	-0.814	0.0013
TCONS_00019457	SLC35D1	-0.798	0.0019
TCONS_00019457	FGF21	-0.722	0.008
TCONS_00019457	OC90	0.795	0.002
TCONS_00019457	SLC10A2	-0.781	0.0027
TCONS_00019457	UBE2E3	-0.894	8.9e-05
TCONS_00019457	DMRTA1	0.708	0.01
TCONS_00019457	LPIN3	0.768	0.0035
TCONS_00019457	PLCH2	-0.787	0.0024
TCONS_00019457	PTPN4	0.78	0.0027
TCONS_00019457	SSR2	0.735	0.0065
TCONS_00019457	CXorf51A	0.907	4.7e-05
TCONS_00019457	GPX6	-0.737	0.0062
TCONS_00019457	GRHL1	-0.728	0.0072
TCONS_00019457	COMMD8	0.71	0.0097
TCONS_00019457	ERCC4	0.702	0.011
TCONS_00019457	MAGEA2	0.709	0.0098
TCONS_00019457	NPS	-0.737	0.0063
TCONS_00019457	SRL	0.779	0.0028
TCONS_00019457	C1orf61	-0.714	0.0091
TCONS_00019457	DNAH9	0.785	0.0025
TCONS_00019457	LYRM5	0.828	0.00088
TCONS_00019457	TTC33	0.85	0.00046
TCONS_00019457	MLLT6	0.729	0.0071
TCONS_00019457	S1PR3	-0.738	0.0061
TCONS_00019457	TMEM191B	0.736	0.0064
TCONS_00019457	RNF126	-0.748	0.0051
TCONS_00019457	KLK9	-0.716	0.0089
TCONS_00019457	C20orf26	-0.771	0.0033
TCONS_00019457	SURF1	-0.718	0.0085
TCONS_00019457	MILR1	0.761	0.0041
TCONS_00019457	GPR25	-0.761	0.004
TCONS_00019457	CTAGE1	-0.808	0.0015
TCONS_00019457	DRAM2	0.742	0.0057
TCONS_00019457	OR11H2	-0.723	0.0079
TCONS_00019457	TMEM8C	-0.739	0.0061
TCONS_00019457	C15orf63	-0.763	0.0039
TCONS_00019457	TMSB4X	0.731	0.0069
TCONS_00019457	FAM154B	-0.723	0.0079
TCONS_00019457	TGM2	0.848	0.00049
TCONS_00019457	PLXDC1	-0.703	0.011
TCONS_00019457	RADIL	-0.713	0.0092
TCONS_00019457	CAPN6	-0.715	0.0089
TCONS_00019457	PDCD1	0.702	0.011
TCONS_00019457	SCUBE3	0.867	0.00026
TCONS_00019457	HIST2H4B	0.702	0.011
TCONS_00019457	TRERF1	0.781	0.0027
TCONS_00019457	DEFB124	0.731	0.0069
TCONS_00019457	ULBP1	-0.756	0.0044
TCONS_00019457	KAT6A	0.752	0.0048
TCONS_00019457	LRTM1	0.743	0.0056
TCONS_00019457	HLA-A	0.716	0.0088
TCONS_00019457	GPD1	-0.719	0.0084
TCONS_00019457	FAM123A	0.844	0.00056
TCONS_00019457	ESAM	0.751	0.0049
TCONS_00019457	C20orf151	0.744	0.0055
TCONS_00019457	ITGA2	-0.749	0.0051
TCONS_00019457	KIFAP3	0.748	0.0052
TCONS_00019457	TNFRSF21	-0.71	0.0096
TCONS_00019457	BATF2	0.817	0.0012
TCONS_00019457	GALNT8	-0.798	0.0019
TCONS_00019457	KATNAL2	-0.719	0.0084
TCONS_00019457	PLA2G3	-0.718	0.0085
TCONS_00019457	TRIM6-TRIM34	0.736	0.0063
TCONS_00019457	NTRK1	0.938	6.5e-06
TCONS_00019457	KY	0.819	0.0011
TCONS_00019457	CDIPT	0.726	0.0075
TCONS_00019457	KDM4B	0.726	0.0075
TCONS_00019457	ARHGEF5	-0.849	0.00048
TCONS_00019457	TP53I11	0.71	0.0096
TCONS_00019457	DEFB130	-0.769	0.0035
TCONS_00019457	TMBIM4	0.716	0.0089
TCONS_00019457	LRRTM2	-0.764	0.0038
TCONS_00019457	CLDN5	-0.786	0.0024
TCONS_00019457	PIRT	-0.756	0.0044
TCONS_00019457	ADH1C	-0.735	0.0064
TCONS_00019457	LRRC38	-0.73	0.0071
TCONS_00019457	KSR1	-0.703	0.011
TCONS_00019457	DHX29	-0.827	0.00091
TCONS_00019457	ACTL7B	-0.723	0.0079
TCONS_00019457	SLC9A2	-0.74	0.0059
TCONS_00019457	TRIM31	-0.815	0.0012
TCONS_00019457	SLITRK5	-0.709	0.0098
TCONS_00019457	TLX1	0.901	6.4e-05
TCONS_00019457	CLDN1	-0.849	0.00047
TCONS_00019457	TEK	0.729	0.0071
TCONS_00019457	TBC1D25	0.759	0.0042
TCONS_00019457	CDCA5	-0.827	0.0009
TCONS_00019457	ZNF555	0.757	0.0044
TCONS_00019457	SLC2A12	-0.803	0.0017
TCONS_00019457	PTN	0.807	0.0015
TCONS_00019457	BOC	-0.759	0.0042
TCONS_00019457	STXBP6	-0.766	0.0037
TCONS_00019457	SLC38A8	-0.784	0.0025
TCONS_00019457	LACRT	0.804	0.0016
TCONS_00019457	SIGLEC8	-0.703	0.011
TCONS_00019457	TIMELESS	-0.808	0.0015
TCONS_00019457	DMBX1	-0.83	0.00083
TCONS_00019457	RAB11A	0.709	0.0098
TCONS_00019457	ZNF443	0.742	0.0057
TCONS_00019457	RPL30	-0.754	0.0046
TCONS_00019457	TXLNA	0.841	0.0006
TCONS_00019457	FAM110A	0.74	0.0059
TCONS_00019457	RTBDN	0.754	0.0046
TCONS_00019457	FHL2	0.835	0.00072
TCONS_00019457	PCGF5	0.703	0.011
TCONS_00019457	OR1J4	-0.742	0.0057
TCONS_00019457	LRRC16B	0.822	0.001
TCONS_00019457	USP9Y	-0.711	0.0095
TCONS_00019457	ARF4	0.73	0.007
TCONS_00019457	GPR6	-0.751	0.0049
TCONS_00019457	CCDC90A	0.844	0.00056
TCONS_00019457	LIPK	-0.788	0.0023
TCONS_00019457	C9orf153	-0.801	0.0017
TCONS_00019457	GUCY1B3	0.755	0.0045
TCONS_00019457	SYNGR4	-0.782	0.0026
TCONS_00019457	OPHN1	0.734	0.0065
TCONS_00019457	DKK2	0.833	0.00076
TCONS_00019457	ZSWIM2	-0.863	0.0003
TCONS_00019457	ABCC9	-0.738	0.0062
TCONS_00019457	DAPP1	0.702	0.011
TCONS_00019457	FAM75A6	-0.75	0.005
TCONS_00019457	SENP8	-0.862	0.00031
TCONS_00019457	PRKAG1	0.713	0.0092
TCONS_00019457	RSBN1L	0.77	0.0034
TCONS_00019457	FAM22A	-0.773	0.0032
TCONS_00019457	LCN12	0.773	0.0032
TCONS_00019457	MS4A10	-0.776	0.003
TCONS_00019457	BAMBI	0.751	0.0049
TCONS_00019457	TSEN54	-0.776	0.003
TCONS_00019457	RNF213	-0.801	0.0017
TCONS_00019457	THBS2	-0.708	0.01
TCONS_00019457	SLC22A4	-0.734	0.0066
TCONS_00019457	CCDC129	0.801	0.0017
TCONS_00019457	VRTN	0.842	0.00059
TCONS_00019457	DDX56	-0.769	0.0035
TCONS_00019457	CDY1B	-0.736	0.0064
TCONS_00019457	YPEL5	0.71	0.0097
TCONS_00019457	PRR20B	0.781	0.0027
TCONS_00019457	OR2AE1	0.733	0.0067
TCONS_00019457	CCNG1	0.783	0.0026
TCONS_00019457	ARHGAP18	0.784	0.0026
TCONS_00019457	GFPT2	-0.845	0.00054
TCONS_00019457	ZBTB7B	0.879	0.00017
TCONS_00019457	CPLX3	0.737	0.0062
TCONS_00019457	CIRH1A	-0.711	0.0095
TCONS_00019457	YIPF7	-0.768	0.0035
TCONS_00019457	ZP4	-0.702	0.011
TCONS_00019457	SNCB	-0.77	0.0034
TCONS_00019457	NXN	-0.826	0.00093
TCONS_00019457	LCMT2	-0.712	0.0094
TCONS_00019457	NLK	0.714	0.0092
TCONS_00019457	MMRN1	0.75	0.0049
TCONS_00019457	SIX4	0.702	0.011
TCONS_00019457	TMEM108	0.851	0.00045
TCONS_00019457	LIMK1	0.709	0.0098
TCONS_00019457	LOC389831	0.747	0.0052
TCONS_00019457	GPRIN2	0.85	0.00046
TCONS_00019457	KRTAP25-1	-0.765	0.0038
TCONS_00019457	CHST13	0.724	0.0077
TCONS_00019457	DAP	0.735	0.0064
TCONS_00019457	GRAPL	-0.788	0.0023
TCONS_00019457	GNB5	0.737	0.0063
TCONS_00019457	SELP	0.775	0.0031
TCONS_00019457	SCLY	0.777	0.003
TCONS_00019457	CEMP1	0.826	0.00093
TCONS_00019457	TMC2	0.86	0.00033
TCONS_00019457	MATN3	-0.739	0.0061
TCONS_00019457	TFCP2L1	0.869	0.00024
TCONS_00019457	KAT2A	0.809	0.0014
TCONS_00019457	RAX	0.71	0.0096
TCONS_00019457	LOC149373	0.761	0.004
TCONS_00019457	TBC1D28	-0.71	0.0097
TCONS_00019457	LOC388276	-0.742	0.0057
TCONS_00019457	LY6G6F	0.733	0.0067
TCONS_00019457	MRPS18B	-0.905	5.1e-05
TCONS_00019457	RELT	0.806	0.0015
TCONS_00019457	CCR10	0.783	0.0026
TCONS_00019457	FEV	-0.701	0.011
TCONS_00019457	PRR23C	-0.905	5.2e-05
TCONS_00019457	RD3	-0.702	0.011
TCONS_00019457	LCE3B	-0.718	0.0085
TCONS_00019457	C15orf53	0.758	0.0043
TCONS_00019457	CMTM2	0.758	0.0043
TCONS_00019457	DEFA3	-0.83	0.00085
TCONS_00019457	USE1	-0.746	0.0053
TCONS_00019457	ALLC	0.723	0.0079
TCONS_00019457	MEP1B	-0.899	7e-05
TCONS_00019457	UNC5CL	0.864	0.00029
TCONS_00019457	C8orf82	-0.738	0.0061
TCONS_00019457	HIST1H2BO	0.702	0.011
TCONS_00019457	SFXN3	0.808	0.0015
TCONS_00019457	C19orf80	0.749	0.005
TCONS_00019457	KRT20	-0.764	0.0038
TCONS_00019457	KRBA1	0.755	0.0046
TCONS_00019457	SLC14A2	0.783	0.0026
TCONS_00019457	RGS4	-0.704	0.011
TCONS_00019457	PARD3B	0.777	0.0029
TCONS_00019457	GPR77	0.804	0.0016
TCONS_00019457	FGD2	-0.843	0.00058
TCONS_00019457	CCDC140	0.765	0.0037
TCONS_00019457	UBE2U	-0.79	0.0022
TCONS_00019457	TDRD10	-0.779	0.0028
TCONS_00019457	SPTBN5	-0.79	0.0022
TCONS_00019457	OR2Y1	0.83	0.00084
TCONS_00019457	ESR1	-0.783	0.0026
TCONS_00019457	TUBA1A	0.774	0.0031
TCONS_00019457	DNMBP	-0.755	0.0045
TCONS_00019457	GABRA4	0.785	0.0025
TCONS_00019457	C9orf57	-0.801	0.0018
TCONS_00019457	PRSS27	0.746	0.0053
TCONS_00019457	GAS2L1	0.864	0.00029
TCONS_00019457	CPO	-0.801	0.0017
TCONS_00019457	CCDC104	-0.802	0.0017
TCONS_00019457	GAP43	-0.726	0.0075
TCONS_00019457	DEFB105B	-0.747	0.0053
TCONS_00019457	COL4A3	0.743	0.0057
TCONS_00019457	C4orf3	0.85	0.00046
TCONS_00019457	DOK1	0.896	8e-05
TCONS_00019457	SFXN5	0.737	0.0062
TCONS_00019457	CALCB	-0.731	0.0069
TCONS_00019457	ATPAF1-AS1	-0.7	0.011
TCONS_00019457	KIF1A	-0.756	0.0045
TCONS_00019457	TTC4	0.703	0.011
TCONS_00019457	MYH15	0.873	0.00021
TCONS_00019457	FAM174A	0.795	0.002
TCONS_00019457	ZIC2	-0.787	0.0024
TCONS_00019457	LAMP5	0.745	0.0054
TCONS_00019457	PHEX	-0.709	0.0098
TCONS_00019457	C1orf87	-0.767	0.0036
TCONS_00019457	C1QTNF5	0.838	0.00067
TCONS_00019457	MUC22	-0.708	0.0099
TCONS_00019457	SMG6	0.724	0.0078
TCONS_00019457	ZNF570	0.71	0.0096
TCONS_00019457	CHD6	-0.921	2.1e-05
TCONS_00019457	C17orf70	0.941	5.1e-06
TCONS_00019457	PGPEP1L	-0.741	0.0059
TCONS_00019457	DENND4B	0.771	0.0033
TCONS_00019457	C16orf54	0.84	0.00062
TCONS_00019457	BMP8A	-0.714	0.0091
TCONS_00019457	LOC200726	0.751	0.0049
TCONS_00019457	NXT2	0.756	0.0044
TCONS_00019457	WBSCR17	-0.703	0.011
TCONS_00019457	PARVG	-0.757	0.0043
TCONS_00019457	VN1R4	-0.753	0.0047
TCONS_00019457	CGB7	0.877	0.00018
TCONS_00019457	SULT2B1	-0.736	0.0064
TCONS_00019457	C1QTNF9B	0.792	0.0021
TCONS_00019457	CCDC159	-0.702	0.011
TCONS_00019457	OR6X1	0.816	0.0012
TCONS_00019457	TM4SF4	-0.815	0.0012
TCONS_00019457	EVPLL	0.821	0.0011
TCONS_00019457	PRPF4	-0.895	8.5e-05
TCONS_00019457	SKIDA1	-0.836	0.00071
TCONS_00019457	FAM75E1	-0.747	0.0053
TCONS_00019457	AQP2	-0.764	0.0038
TCONS_00019457	SMG5	0.705	0.01
TCONS_00019457	KRT82	0.758	0.0043
TCONS_00019457	PPP1R12C	0.774	0.0031
TCONS_00019457	KNCN	-0.758	0.0043
TCONS_00019457	ATP1B1	0.718	0.0086
TCONS_00019457	SLC10A1	0.707	0.01
TCONS_00019457	KRT18	-0.778	0.0029
TCONS_00019457	SLC4A2	-0.747	0.0052
TCONS_00019457	GPR176	-0.723	0.0079
TCONS_00019457	KIAA1199	0.774	0.0031
TCONS_00019457	EPHA10	0.801	0.0018
TCONS_00019457	PPP1R14A	0.719	0.0084
TCONS_00019457	C1orf150	0.736	0.0064
TCONS_00019457	WNT1	0.79	0.0022
TCONS_00019457	GJB2	0.774	0.0031
TCONS_00019457	PKHD1L1	0.8	0.0018
TCONS_00019457	PRM2	0.848	0.00049
TCONS_00019457	CPM	-0.783	0.0026
TCONS_00019457	L3MBTL4	-0.81	0.0014
TCONS_00019457	PF4	0.713	0.0092
TCONS_00019457	STX19	-0.71	0.0096
TCONS_00019457	PRHOXNB	-0.909	4.3e-05
TCONS_00019457	CCL24	0.746	0.0053
TCONS_00019457	C1orf106	-0.783	0.0026
TCONS_00019457	GLA	0.702	0.011
TCONS_00019457	KIAA1462	-0.808	0.0015
TCONS_00019457	ELOVL7	0.797	0.0019
TCONS_00019457	TNNI1	-0.922	2e-05
TCONS_00019457	ARSH	-0.856	0.00039
TCONS_00019457	ATP2B2	0.747	0.0052
TCONS_00019457	C10orf12	0.703	0.011
TCONS_00019457	R3HDM2	-0.754	0.0046
TCONS_00019457	DEFB113	-0.753	0.0047
TCONS_00019457	PGRMC2	-0.705	0.011
TCONS_00019457	HERC2	0.726	0.0075
TCONS_00019457	TSPAN8	-0.702	0.011
TCONS_00019457	RAPGEF5	-0.755	0.0046
TCONS_00019457	PNLIP	-0.782	0.0027
TCONS_00019457	CACNA1F	0.766	0.0037
TCONS_00019457	CT47A6	0.852	0.00043
TCONS_00019457	SLC41A1	-0.706	0.01
TCONS_00019457	SYT11	0.933	9.5e-06
TCONS_00019457	CD9	0.819	0.0011
TCONS_00019457	ABCC8	-0.77	0.0034
TCONS_00019457	C20orf173	-0.812	0.0013
TCONS_00019457	DCAF8L1	-0.772	0.0033
TCONS_00019457	EIF4A1	-0.794	0.0021
TCONS_00019457	EPHX1	-0.711	0.0095
TCONS_00019457	DAGLA	-0.763	0.0039
TCONS_00019457	GCM1	0.854	0.0004
TCONS_00019457	CORO6	0.731	0.007
TCONS_00019457	KRT71	-0.802	0.0017
TCONS_00019457	GPR83	-0.775	0.0031
TCONS_00019457	HAS2	-0.855	0.0004
TCONS_00019457	SH3TC1	0.779	0.0028
TCONS_00019457	C4BPA	-0.822	0.001
TCONS_00019457	ERLIN1	-0.775	0.0031
TCONS_00019457	C2orf50	0.814	0.0013
TCONS_00019457	A4GALT	-0.832	0.0008
TCONS_00019457	FAM159B	-0.807	0.0015
TCONS_00019457	TTLL7	0.765	0.0037
TCONS_00019457	PKD1L1	-0.711	0.0095
TCONS_00019457	ZNF786	-0.82	0.0011
TCONS_00019457	TM9SF4	0.746	0.0054
TCONS_00019457	KRTAP15-1	-0.846	0.00052
TCONS_00019457	OR2B6	0.705	0.01
TCONS_00019457	FTCD	0.75	0.005
TCONS_00019457	MRPL45	-0.722	0.008
TCONS_00019457	TMEM26	-0.88	0.00016
TCONS_00019457	ABCA6	-0.744	0.0055
TCONS_00019457	HPN	0.787	0.0024
TCONS_00019457	NCR3LG1	-0.735	0.0065
TCONS_00019457	ZSCAN4	0.733	0.0067
TCONS_00019457	ERVV-2	-0.702	0.011
TCONS_00019457	TM6SF2	0.82	0.0011
TCONS_00019457	HAVCR2	-0.816	0.0012
TCONS_00019457	MOB1A	0.889	0.00011
TCONS_00019457	UGT2A1	0.733	0.0067
TCONS_00019457	KIAA1967	0.75	0.005
TCONS_00019457	HSPA1B	0.824	0.00097
TCONS_00019457	GABRR1	0.851	0.00045
TCONS_00019457	PDE6H	0.763	0.0039
TCONS_00019457	IBSP	-0.72	0.0083
TCONS_00019457	ZNF580	-0.769	0.0035
TCONS_00019457	ODF4	-0.772	0.0033
TCONS_00019457	ATP1A4	-0.806	0.0015
TCONS_00019457	TTLL4	-0.837	0.00069
TCONS_00019457	OTC	0.833	0.00077
TCONS_00019457	USP26	0.707	0.01
TCONS_00019457	OR5J2	0.799	0.0018
TCONS_00019457	F10	0.841	0.00061
TCONS_00019457	COL4A2	0.891	0.0001
TCONS_00019457	C17orf28	-0.746	0.0053
TCONS_00019457	C8orf22	-0.707	0.01
TCONS_00019457	PNMA2	0.762	0.004
TCONS_00019457	GPR50	-0.735	0.0064
TCONS_00019457	STK10	-0.72	0.0082
TCONS_00019457	LRRC10	-0.789	0.0023
TCONS_00019457	ZDHHC11	0.709	0.0098
TCONS_00019457	CPNE2	-0.736	0.0063
TCONS_00019457	ZNRD1	-0.73	0.0071
TCONS_00019457	OR1J1	0.877	0.00018
TCONS_00019457	MTHFD2	-0.716	0.0088
TCONS_00019457	VENTX	0.711	0.0096
TCONS_00019457	ATP10D	0.804	0.0016
TCONS_00019457	MYO6	0.755	0.0045
TCONS_00019457	CRYBB1	0.776	0.003
TCONS_00019457	SEC23IP	-0.881	0.00015
TCONS_00019457	RDH5	-0.719	0.0085
TCONS_00019457	ANO9	0.752	0.0048
TCONS_00019457	AGXT2	-0.8	0.0018
TCONS_00019457	BLK	0.778	0.0029
TCONS_00019457	CHST2	-0.795	0.002
TCONS_00019457	HLA-B	0.701	0.011
TCONS_00019457	CCDC142	-0.728	0.0072
TCONS_00019457	LIM2	0.883	0.00014
TCONS_00019457	GPR119	0.719	0.0085
TCONS_00019457	SLC35G5	-0.832	0.0008
TCONS_00019457	S100A12	-0.785	0.0025
TCONS_00019457	SCGN	0.739	0.0061
TCONS_00019457	C20orf141	-0.708	0.0099
TCONS_00019457	SNX32	0.703	0.011
TCONS_00019457	CREB3L2	-0.713	0.0092
TCONS_00019457	IL17RD	0.744	0.0055
TCONS_00019457	TBX6	0.83	0.00084
TCONS_00019457	TPMT	0.781	0.0027
TCONS_00019457	PPFIBP2	0.701	0.011
TCONS_00019457	ESPN	-0.709	0.0099
TCONS_00019457	MYCT1	0.756	0.0045
TCONS_00019457	FAM75A2	0.76	0.0041
TCONS_00019457	H3F3C	-0.772	0.0033
TCONS_00019457	ATP4A	-0.746	0.0053
TCONS_00019457	ZSWIM1	-0.845	0.00054
TCONS_00019457	SRC	0.768	0.0035
TCONS_00019457	USH1C	0.71	0.0097
TCONS_00019457	TPTE2	0.709	0.0099
TCONS_00019457	GATSL1	-0.759	0.0042
TCONS_00019457	DOK6	0.8	0.0018
TCONS_00019457	C4orf52	0.713	0.0093
TCONS_00019457	GOLT1B	0.823	0.001
TCONS_00019457	DHX15	-0.747	0.0053
TCONS_00019457	FAM18A	-0.875	0.00019
TCONS_00019457	CCL22	-0.734	0.0065
TCONS_00019457	PHLPP2	0.763	0.0039
TCONS_00019457	ZNF473	0.78	0.0028
TCONS_00019457	IFNAR1	0.819	0.0011
TCONS_00019457	RIPK4	0.914	3.2e-05
TCONS_00019457	TNXB	-0.707	0.01
TCONS_00019457	ITPR3	-0.767	0.0036
TCONS_00019457	HMGN4	0.79	0.0022
TCONS_00019457	FOXA2	0.775	0.0031
TCONS_00019457	ULK4	0.702	0.011
TCONS_00019457	ZNF804A	0.73	0.0071
TCONS_00019457	C1QTNF2	0.863	0.0003
TCONS_00019457	ATP1A3	0.913	3.3e-05
TCONS_00019457	ABCB8	-0.7	0.011
TCONS_00019457	KRT16	0.836	0.00071
TCONS_00019457	PKDREJ	-0.758	0.0043
TCONS_00019457	GDF9	-0.717	0.0087
TCONS_00019457	LY6G6D	0.762	0.004
TCONS_00019457	GATA5	0.779	0.0028
TCONS_00019457	FAM43B	-0.78	0.0028
TCONS_00019457	GAPDH	-0.704	0.011
TCONS_00019457	C12orf75	0.712	0.0094
TCONS_00019457	SRRM3	0.752	0.0048
TCONS_00019457	CGB2	0.701	0.011
TCONS_00019457	P2RY11	0.747	0.0052
TCONS_00019457	AK3	0.786	0.0024
TCONS_00019457	HTR1D	-0.739	0.006
TCONS_00019457	TTC7B	0.796	0.0019
TCONS_00019457	RDH10	-0.723	0.0079
TCONS_00019457	LOXL3	0.748	0.0052
TCONS_00019457	TSHR	-0.748	0.0051
TCONS_00019457	LYPLAL1	0.73	0.007
TCONS_00019457	NLRP13	-0.786	0.0024
TCONS_00019457	OR2F2	-0.909	4.2e-05
TCONS_00019457	OVCH1	-0.851	0.00045
TCONS_00019457	ZNF691	0.848	0.0005
TCONS_00019457	BARHL2	0.712	0.0094
TCONS_00019457	CCNJL	0.854	0.00041
TCONS_00019457	DHCR24	-0.72	0.0082
TCONS_00019457	PKIG	0.755	0.0046
TCONS_00019457	UPK3BL	0.719	0.0084
TCONS_00019457	CPN2	0.876	0.00019
TCONS_00019457	KIAA0368	0.766	0.0037
TCONS_00019457	HIST1H4H	0.712	0.0093
TCONS_00019457	ITGB3	0.842	0.00059
TCONS_00019457	KRTAP5-2	-0.759	0.0042
TCONS_00019457	WEE2	-0.729	0.0071
TCONS_00019457	TMEM120B	0.738	0.0062
TCONS_00019457	TCEAL5	0.831	0.00082
TCONS_00019457	HMOX2	0.719	0.0084
TCONS_00019457	ZNF843	-0.835	0.00072
TCONS_00019457	MMP13	-0.799	0.0018
TCONS_00019457	KCTD9	0.711	0.0096
TCONS_00019457	C4orf34	0.776	0.003
TCONS_00019457	TMEM173	-0.705	0.01
TCONS_00019457	C19orf66	-0.795	0.002
TCONS_00019457	RASEF	0.799	0.0018
TCONS_00019457	VCY1B	0.896	8e-05
TCONS_00019457	ZNF774	0.74	0.0059
TCONS_00019457	C9	-0.758	0.0043
TCONS_00019457	GRK1	-0.8	0.0018
TCONS_00019457	SOCS2	0.829	0.00085
TCONS_00019457	PHGR1	0.904	5.4e-05
TCONS_00019457	LPA	-0.798	0.0019
TCONS_00019457	PEX14	0.774	0.0032
TCONS_00019457	ZFAND3	0.713	0.0092
TCONS_00019457	FAM18B1	0.784	0.0025
TCONS_00019457	LOC100287177	0.8	0.0018
TCONS_00019457	OTUD7B	-0.727	0.0074
TCONS_00019457	GPR108	0.724	0.0078
TCONS_00019457	UBE2QL1	0.797	0.0019
TCONS_00019457	TSNAX	-0.752	0.0048
TCONS_00019457	SLC16A13	-0.812	0.0013
TCONS_00019457	PRKACG	-0.705	0.01
uc010lcn.3	RCBTB1	0.787	0.0024
uc010lcn.3	C7orf43	-0.704	0.011
uc010lcn.3	RPS16	-0.759	0.0042
uc010lcn.3	RPS8	-0.735	0.0065
uc010lcn.3	GIMAP6	0.746	0.0053
uc010lcn.3	SLC13A5	-0.777	0.0029
uc010lcn.3	PVRL4	-0.711	0.0096
uc010lcn.3	DYDC2	0.723	0.0079
uc010lcn.3	C10orf47	0.845	0.00054
uc010lcn.3	OR10G3	-0.701	0.011
uc010lcn.3	NDST2	-0.712	0.0094
uc010lcn.3	PIEZO1	-0.703	0.011
uc010lcn.3	FBXW5	0.712	0.0094
uc010lcn.3	CCDC53	0.704	0.011
uc010lcn.3	WNT7B	-0.709	0.0098
uc010lcn.3	C20orf85	-0.713	0.0092
uc010lcn.3	CCNI2	-0.703	0.011
uc010lcn.3	KCNK3	0.759	0.0042
uc010lcn.3	TUBB2A	0.813	0.0013
uc010lcn.3	AQP8	-0.71	0.0097
uc010lcn.3	C5orf25	-0.781	0.0027
uc010lcn.3	JAK3	-0.76	0.0041
uc010lcn.3	LRRC4	-0.749	0.005
uc010lcn.3	OR2M3	-0.773	0.0032
uc010lcn.3	SEMA3E	-0.785	0.0025
uc010lcn.3	CIC	-0.749	0.0051
uc010lcn.3	TMEM87B	0.721	0.0081
uc010lcn.3	C3orf27	-0.783	0.0026
uc010lcn.3	GPR32	-0.74	0.006
uc010lcn.3	MIR205HG	0.764	0.0039
uc010lcn.3	FOPNL	0.718	0.0086
uc010lcn.3	EMC6	0.736	0.0063
uc010lcn.3	REN	-0.712	0.0094
uc010lcn.3	ALDH1A3	-0.727	0.0074
uc010lcn.3	LIX1L	0.811	0.0014
uc010lcn.3	2020-03-11	0.708	0.0099
uc010lcn.3	LCN1	0.794	0.002
uc010lcn.3	EMID1	-0.731	0.007
uc010lcn.3	OR1E1	0.802	0.0017
uc010lcn.3	ALS2CR8	0.725	0.0076
uc010lcn.3	SDC1	0.742	0.0058
uc010lcn.3	SLC35G2	-0.761	0.004
uc010lcn.3	PARVA	-0.816	0.0012
uc010lcn.3	ADRA1D	-0.703	0.011
uc010lcn.3	TAS2R60	-0.743	0.0056
uc010lcn.3	KIR2DL3	-0.701	0.011
uc010lcn.3	PROS1	0.716	0.0088
uc010lcn.3	SLC10A6	-0.811	0.0014
uc010lcn.3	RBM12B	0.734	0.0066
uc010lcn.3	PRG4	-0.722	0.008
uc010lcn.3	BMP3	-0.79	0.0022
uc010lcn.3	POTEH	0.703	0.011
uc010lcn.3	ZKSCAN3	0.704	0.011
uc010lcn.3	FKBP14	0.8	0.0018
uc010lcn.3	GLP2R	-0.853	0.00042
uc010lcn.3	ZNF726	0.778	0.0029
uc010lcn.3	C9orf106	-0.737	0.0062
uc010lcn.3	NACA2	-0.82	0.0011
uc010lcn.3	NCAN	-0.804	0.0016
uc010lcn.3	FZD8	0.731	0.007
uc010lcn.3	KLK4	-0.715	0.0089
uc010lcn.3	VPS11	-0.735	0.0065
uc010lcn.3	TNFAIP8L1	-0.832	0.00079
uc010lcn.3	KRTAP6-2	-0.758	0.0043
uc010lcn.3	OR6N2	0.736	0.0064
uc010lcn.3	LUC7L3	0.713	0.0093
uc010lcn.3	MYBPHL	-0.719	0.0084
uc010lcn.3	ZNF358	-0.749	0.0051
uc010lcn.3	OR7G2	-0.713	0.0092
uc010lcn.3	MMP16	-0.747	0.0052
uc010lcn.3	SERPINF1	-0.874	0.0002
uc010lcn.3	OXTR	-0.711	0.0096
uc010lcn.3	SREBF2	0.752	0.0048
uc010lcn.3	VSTM2B	0.716	0.0088
uc010lcn.3	TPH2	-0.79	0.0023
uc010lcn.3	RPL22	-0.707	0.01
uc010lcn.3	DLX2	0.755	0.0045
uc010lcn.3	RNASEK	0.811	0.0014
uc010lcn.3	RPL36	-0.79	0.0022
uc010lcn.3	SSR1	0.739	0.0061
uc010lcn.3	UBTD1	0.82	0.0011
uc010lcn.3	TMIE	-0.825	0.00096
uc010lcn.3	ADPRH	-0.737	0.0062
uc010lcn.3	FOXJ1	-0.706	0.01
uc010lcn.3	COL1A2	-0.744	0.0055
uc010lcn.3	PCDHGC3	0.759	0.0042
uc010lcn.3	LCNL1	-0.753	0.0047
uc010lcn.3	ZNF254	0.756	0.0045
uc010lcn.3	PRAMEF5	-0.711	0.0095
uc010lcn.3	LLGL1	-0.797	0.0019
uc010lcn.3	VSX2	0.735	0.0065
uc010lcn.3	ACTN4	0.84	0.00062
uc010lcn.3	KCNA4	-0.868	0.00025
uc010lcn.3	OR4F5	-0.724	0.0077
uc010lcn.3	SLC6A5	-0.794	0.002
uc010lcn.3	HIATL1	0.852	0.00044
uc010lcn.3	KRT74	-0.781	0.0027
uc010lcn.3	DZANK1	-0.894	8.9e-05
uc010lcn.3	SPRYD4	0.702	0.011
uc010lcn.3	SLC33A1	0.717	0.0086
uc010lcn.3	COL15A1	-0.756	0.0045
uc010lcn.3	TRIM46	-0.753	0.0047
uc010lcn.3	GMCL1	0.761	0.0041
uc010lcn.3	PKD2L1	0.717	0.0087
uc010lcn.3	ARL15	0.703	0.011
uc010lcn.3	MUC21	-0.774	0.0031
uc010lcn.3	ZNF618	0.737	0.0063
uc010lcn.3	PAPL	-0.745	0.0054
uc010lcn.3	HMG20A	-0.711	0.0096
uc010lcn.3	PNPLA7	-0.838	0.00066
uc010lcn.3	SLC35D1	-0.757	0.0044
uc010lcn.3	CLEC18A	-0.769	0.0034
uc010lcn.3	GNG10	0.799	0.0018
uc010lcn.3	SERPINA10	-0.806	0.0015
uc010lcn.3	OC90	0.871	0.00022
uc010lcn.3	TWISTNB	-0.749	0.0051
uc010lcn.3	UBE2E3	-0.797	0.0019
uc010lcn.3	PLCH2	-0.709	0.0098
uc010lcn.3	ETV2	0.789	0.0023
uc010lcn.3	GRHL1	-0.748	0.0052
uc010lcn.3	COMMD8	0.772	0.0032
uc010lcn.3	EYA1	0.713	0.0093
uc010lcn.3	ABCC2	-0.712	0.0094
uc010lcn.3	COL6A1	0.742	0.0058
uc010lcn.3	LYRM5	0.923	1.9e-05
uc010lcn.3	TTC33	0.824	0.00099
uc010lcn.3	RNF126	-0.758	0.0042
uc010lcn.3	C19orf40	0.789	0.0023
uc010lcn.3	SPATA2L	-0.774	0.0032
uc010lcn.3	SURF1	-0.736	0.0063
uc010lcn.3	NOS1	0.727	0.0074
uc010lcn.3	GPR25	-0.804	0.0016
uc010lcn.3	CTAGE1	-0.75	0.005
uc010lcn.3	DRAM2	0.862	0.00032
uc010lcn.3	OR11H2	-0.8	0.0018
uc010lcn.3	TMEM8C	-0.712	0.0095
uc010lcn.3	FAM154B	-0.704	0.011
uc010lcn.3	LZTS2	0.711	0.0096
uc010lcn.3	LY75	0.787	0.0024
uc010lcn.3	COX7A2L	0.775	0.0031
uc010lcn.3	ZMYM6NB	0.875	0.00019
uc010lcn.3	RADIL	-0.896	8.1e-05
uc010lcn.3	PDCD1	0.746	0.0053
uc010lcn.3	SCUBE3	0.835	0.00073
uc010lcn.3	TRERF1	0.762	0.004
uc010lcn.3	ULBP1	-0.822	0.001
uc010lcn.3	LRTM1	0.734	0.0066
uc010lcn.3	SUCLA2	0.722	0.008
uc010lcn.3	TBPL1	0.709	0.0098
uc010lcn.3	BATF2	0.712	0.0093
uc010lcn.3	GALNT8	-0.899	6.8e-05
uc010lcn.3	SLC25A5	-0.761	0.0041
uc010lcn.3	PLA2G3	-0.836	0.00071
uc010lcn.3	NTRK1	0.759	0.0042
uc010lcn.3	ARHGAP39	0.755	0.0045
uc010lcn.3	DEFB127	0.777	0.0029
uc010lcn.3	KY	0.798	0.0019
uc010lcn.3	TP53I11	0.794	0.002
uc010lcn.3	TMBIM4	0.812	0.0013
uc010lcn.3	RPL35A	-0.712	0.0094
uc010lcn.3	HPX	-0.709	0.0098
uc010lcn.3	ZNF713	0.745	0.0054
uc010lcn.3	GRHPR	0.726	0.0075
uc010lcn.3	DHX29	-0.797	0.0019
uc010lcn.3	CLDN1	-0.814	0.0013
uc010lcn.3	LRP4	-0.701	0.011
uc010lcn.3	TBC1D25	0.863	0.00031
uc010lcn.3	CDCA5	-0.727	0.0073
uc010lcn.3	ZNF555	0.719	0.0084
uc010lcn.3	STXBP6	-0.749	0.005
uc010lcn.3	C1orf212	-0.846	0.00053
uc010lcn.3	SLC38A8	-0.859	0.00035
uc010lcn.3	LACRT	0.889	0.00011
uc010lcn.3	VDAC1	-0.707	0.01
uc010lcn.3	DMBX1	-0.761	0.004
uc010lcn.3	SNTB1	0.703	0.011
uc010lcn.3	ZNF443	0.728	0.0073
uc010lcn.3	RPL30	-0.759	0.0042
uc010lcn.3	TXLNA	0.733	0.0067
uc010lcn.3	RTBDN	0.723	0.0079
uc010lcn.3	ST14	-0.789	0.0023
uc010lcn.3	ZNF532	0.707	0.01
uc010lcn.3	ARF4	0.724	0.0077
uc010lcn.3	CCDC90A	0.754	0.0046
uc010lcn.3	C9orf153	-0.775	0.0031
uc010lcn.3	KRTAP4-1	-0.765	0.0038
uc010lcn.3	SYNGR4	-0.718	0.0085
uc010lcn.3	MYL7	0.805	0.0016
uc010lcn.3	MRPL28	0.734	0.0066
uc010lcn.3	CAMK2A	-0.705	0.01
uc010lcn.3	AMN1	0.785	0.0025
uc010lcn.3	PPP1R3G	-0.748	0.0052
uc010lcn.3	RNF213	-0.75	0.005
uc010lcn.3	LYVE1	-0.756	0.0045
uc010lcn.3	OR51B5	-0.772	0.0032
uc010lcn.3	CDY1B	-0.744	0.0055
uc010lcn.3	YPEL5	0.732	0.0068
uc010lcn.3	YSK4	-0.813	0.0013
uc010lcn.3	TGFBR3	-0.758	0.0043
uc010lcn.3	COMMD10	0.8	0.0018
uc010lcn.3	OR2AE1	0.774	0.0031
uc010lcn.3	BTC	-0.743	0.0056
uc010lcn.3	PTPRG	-0.759	0.0042
uc010lcn.3	UGCG	0.723	0.0079
uc010lcn.3	RP1	-0.767	0.0036
uc010lcn.3	PIGK	0.802	0.0017
uc010lcn.3	YIPF7	-0.725	0.0076
uc010lcn.3	SNCB	-0.721	0.0081
uc010lcn.3	NXN	-0.84	0.00062
uc010lcn.3	LZIC	0.771	0.0033
uc010lcn.3	LOC389831	0.851	0.00044
uc010lcn.3	AHNAK2	-0.736	0.0064
uc010lcn.3	CHST13	0.874	0.0002
uc010lcn.3	TBL3	0.838	0.00067
uc010lcn.3	GRAPL	-0.909	4.2e-05
uc010lcn.3	HS3ST3A1	-0.738	0.0061
uc010lcn.3	LOC149373	0.744	0.0056
uc010lcn.3	ELMOD1	-0.85	0.00047
uc010lcn.3	CTNNBIP1	0.795	0.002
uc010lcn.3	MRPS18B	-0.729	0.0071
uc010lcn.3	PRR23C	-0.781	0.0027
uc010lcn.3	LCE3B	-0.787	0.0024
uc010lcn.3	ANAPC2	-0.703	0.011
uc010lcn.3	DEFA3	-0.725	0.0077
uc010lcn.3	MEP1B	-0.778	0.0029
uc010lcn.3	FKBP15	0.779	0.0029
uc010lcn.3	FAM50B	0.711	0.0096
uc010lcn.3	ORAI3	0.726	0.0075
uc010lcn.3	SFXN3	0.734	0.0066
uc010lcn.3	C19orf80	0.706	0.01
uc010lcn.3	KRT20	-0.702	0.011
uc010lcn.3	RGS4	-0.727	0.0074
uc010lcn.3	PARD3B	0.84	0.00062
uc010lcn.3	TOP3B	-0.7	0.011
uc010lcn.3	GPR77	0.708	0.01
uc010lcn.3	OXCT2	-0.811	0.0014
uc010lcn.3	FGD2	-0.908	4.5e-05
uc010lcn.3	2020-09-05	0.748	0.0051
uc010lcn.3	SVOPL	-0.713	0.0092
uc010lcn.3	GLOD5	-0.828	0.00088
uc010lcn.3	TDRD10	-0.737	0.0062
uc010lcn.3	STX10	0.759	0.0042
uc010lcn.3	CD80	-0.717	0.0087
uc010lcn.3	ICOSLG	-0.724	0.0078
uc010lcn.3	CBWD2	0.716	0.0088
uc010lcn.3	CPO	-0.748	0.0052
uc010lcn.3	CEBPE	0.736	0.0064
uc010lcn.3	BOLA2	0.728	0.0073
uc010lcn.3	DOK1	0.707	0.01
uc010lcn.3	C19orf44	-0.751	0.0048
uc010lcn.3	MYH15	0.754	0.0046
uc010lcn.3	PGGT1B	0.763	0.0039
uc010lcn.3	FAM174A	0.925	1.6e-05
uc010lcn.3	ZIC2	-0.794	0.0021
uc010lcn.3	PHEX	-0.804	0.0016
uc010lcn.3	TMEM218	0.762	0.004
uc010lcn.3	CD7	-0.752	0.0048
uc010lcn.3	C1QTNF5	0.718	0.0086
uc010lcn.3	DENND2A	-0.742	0.0057
uc010lcn.3	CHD6	-0.746	0.0054
uc010lcn.3	C17orf70	0.74	0.006
uc010lcn.3	PGPEP1L	-0.764	0.0038
uc010lcn.3	BMP8A	-0.743	0.0056
uc010lcn.3	GPR144	-0.722	0.008
uc010lcn.3	VN1R4	-0.797	0.0019
uc010lcn.3	CGB7	0.802	0.0017
uc010lcn.3	UCHL1	0.78	0.0028
uc010lcn.3	C1QTNF9B	0.756	0.0044
uc010lcn.3	LIN7C	0.712	0.0093
uc010lcn.3	CIAPIN1	-0.726	0.0075
uc010lcn.3	FAM216A	0.727	0.0074
uc010lcn.3	EVPLL	0.823	0.001
uc010lcn.3	PRPF4	-0.771	0.0034
uc010lcn.3	TXLNB	0.718	0.0085
uc010lcn.3	AQP2	-0.881	0.00016
uc010lcn.3	SMG5	0.794	0.0021
uc010lcn.3	KNCN	-0.787	0.0024
uc010lcn.3	SLC10A1	0.718	0.0085
uc010lcn.3	KRT18	-0.701	0.011
uc010lcn.3	PABPC1L	-0.729	0.0071
uc010lcn.3	KRTAP9-1	-0.711	0.0096
uc010lcn.3	CPM	-0.884	0.00013
uc010lcn.3	L3MBTL4	-0.851	0.00045
uc010lcn.3	PRHOXNB	-0.944	4e-06
uc010lcn.3	TMIGD2	-0.748	0.0052
uc010lcn.3	KIAA1324	-0.702	0.011
uc010lcn.3	ZMIZ1	-0.711	0.0095
uc010lcn.3	EIF3K	-0.721	0.0082
uc010lcn.3	TNNI1	-0.881	0.00015
uc010lcn.3	NRL	-0.717	0.0087
uc010lcn.3	TAS2R50	0.786	0.0024
uc010lcn.3	PIWIL3	-0.854	0.00041
uc010lcn.3	OR13C9	0.711	0.0095
uc010lcn.3	NRG3	-0.828	0.00087
uc010lcn.3	THTPA	0.795	0.002
uc010lcn.3	TSPAN8	-0.858	0.00035
uc010lcn.3	POLR2K	0.773	0.0032
uc010lcn.3	SLC41A1	-0.94	5.5e-06
uc010lcn.3	SYT11	0.733	0.0067
uc010lcn.3	ABCC8	-0.774	0.0031
uc010lcn.3	TRIM54	-0.74	0.006
uc010lcn.3	C20orf173	-0.761	0.004
uc010lcn.3	UTF1	-0.701	0.011
uc010lcn.3	DAGLA	-0.811	0.0014
uc010lcn.3	LYSMD3	0.735	0.0064
uc010lcn.3	HAS2	-0.836	0.00071
uc010lcn.3	PPP2CB	0.73	0.007
uc010lcn.3	C4BPA	-0.759	0.0042
uc010lcn.3	ERLIN1	-0.846	0.00053
uc010lcn.3	NIPSNAP3B	0.731	0.0069
uc010lcn.3	LOC100507003	-0.769	0.0035
uc010lcn.3	PKD1L1	-0.735	0.0065
uc010lcn.3	TBL2	-0.774	0.0031
uc010lcn.3	KRTAP10-9	-0.714	0.0091
uc010lcn.3	CCDC19	-0.725	0.0076
uc010lcn.3	KRTAP15-1	-0.75	0.0049
uc010lcn.3	TSSK4	-0.707	0.01
uc010lcn.3	KCP	-0.871	0.00023
uc010lcn.3	TMEM26	-0.881	0.00015
uc010lcn.3	CXorf58	0.784	0.0026
uc010lcn.3	ABCA6	-0.714	0.0091
uc010lcn.3	NCR3LG1	-0.814	0.0013
uc010lcn.3	COX11	0.701	0.011
uc010lcn.3	ZSCAN4	0.843	0.00057
uc010lcn.3	ARMCX3	0.719	0.0084
uc010lcn.3	MID1IP1	0.836	0.0007
uc010lcn.3	HAVCR2	-0.818	0.0012
uc010lcn.3	MOB1A	0.824	0.00099
uc010lcn.3	KIAA1967	0.815	0.0013
uc010lcn.3	ELL	-0.702	0.011
uc010lcn.3	HSPA1B	0.719	0.0085
uc010lcn.3	PDE6H	0.753	0.0047
uc010lcn.3	IBSP	-0.907	4.6e-05
uc010lcn.3	ZNF580	-0.752	0.0048
uc010lcn.3	ATP1A4	-0.756	0.0044
uc010lcn.3	ALPK1	0.854	0.0004
uc010lcn.3	PMCH	-0.737	0.0062
uc010lcn.3	ANKS3	0.751	0.0049
uc010lcn.3	YIPF4	0.749	0.0051
uc010lcn.3	CCDC28B	-0.742	0.0057
uc010lcn.3	LYRM7	0.772	0.0032
uc010lcn.3	LRCOL1	0.736	0.0064
uc010lcn.3	COL4A2	0.713	0.0093
uc010lcn.3	FEZF2	0.704	0.011
uc010lcn.3	STK10	-0.825	0.00095
uc010lcn.3	ECEL1	0.714	0.0091
uc010lcn.3	NOTCH4	-0.798	0.0019
uc010lcn.3	CLIC3	-0.854	0.00041
uc010lcn.3	OR1J1	0.84	0.00063
uc010lcn.3	BMP8B	-0.72	0.0083
uc010lcn.3	MRPL53	-0.734	0.0066
uc010lcn.3	SEC23IP	-0.807	0.0015
uc010lcn.3	RDH5	-0.772	0.0033
uc010lcn.3	SOX13	-0.759	0.0042
uc010lcn.3	AGXT2	-0.823	0.001
uc010lcn.3	TWSG1	0.731	0.007
uc010lcn.3	CERS2	0.738	0.0062
uc010lcn.3	BSN	-0.742	0.0057
uc010lcn.3	PLCE1	-0.755	0.0045
uc010lcn.3	SPATA13	0.81	0.0014
uc010lcn.3	TMED8	0.718	0.0085
uc010lcn.3	CCDC142	-0.762	0.004
uc010lcn.3	MED21	0.7	0.011
uc010lcn.3	LIM2	0.74	0.006
uc010lcn.3	SMC1B	-0.7	0.011
uc010lcn.3	GPR119	0.752	0.0048
uc010lcn.3	SLC35G5	-0.79	0.0022
uc010lcn.3	TMEM64	0.725	0.0076
uc010lcn.3	SCGN	0.774	0.0031
uc010lcn.3	CREB3L2	-0.898	7.2e-05
uc010lcn.3	FAM165B	0.821	0.0011
uc010lcn.3	GPR143	-0.748	0.0051
uc010lcn.3	H3F3C	-0.803	0.0017
uc010lcn.3	SYT7	0.791	0.0022
uc010lcn.3	ATP4A	-0.873	0.00021
uc010lcn.3	ZSWIM1	-0.783	0.0026
uc010lcn.3	TPTE2	0.712	0.0094
uc010lcn.3	DOK6	0.721	0.0082
uc010lcn.3	SGPP1	0.728	0.0073
uc010lcn.3	GOLT1B	0.763	0.0039
uc010lcn.3	PARS2	-0.74	0.0059
uc010lcn.3	CCND1	-0.87	0.00023
uc010lcn.3	FAM18A	-0.74	0.006
uc010lcn.3	FOXJ2	0.821	0.0011
uc010lcn.3	GABRA6	-0.707	0.01
uc010lcn.3	PHLPP2	0.732	0.0068
uc010lcn.3	MED9	0.732	0.0068
uc010lcn.3	IFNAR1	0.73	0.007
uc010lcn.3	RPL34	-0.756	0.0044
uc010lcn.3	MRPL42	0.77	0.0034
uc010lcn.3	MOSPD2	0.764	0.0038
uc010lcn.3	LOC100506422	0.713	0.0093
uc010lcn.3	HMGN4	0.721	0.0081
uc010lcn.3	TMCO4	-0.768	0.0036
uc010lcn.3	ULK4	0.873	0.00021
uc010lcn.3	ART1	-0.759	0.0042
uc010lcn.3	ATP1A3	0.725	0.0077
uc010lcn.3	ATAD1	0.744	0.0055
uc010lcn.3	ACTR10	0.808	0.0015
uc010lcn.3	LCE4A	0.797	0.0019
uc010lcn.3	GDF9	-0.857	0.00037
uc010lcn.3	GATA5	0.728	0.0072
uc010lcn.3	FAM43B	-0.802	0.0017
uc010lcn.3	SRRM3	0.747	0.0052
uc010lcn.3	GPD1L	0.736	0.0064
uc010lcn.3	SULT1C4	0.755	0.0046
uc010lcn.3	AK3	0.714	0.0091
uc010lcn.3	MKL1	0.73	0.007
uc010lcn.3	RDH10	-0.74	0.0059
uc010lcn.3	LOXL3	0.738	0.0061
uc010lcn.3	SEMG1	0.706	0.01
uc010lcn.3	TSHR	-0.741	0.0058
uc010lcn.3	MYO10	-0.726	0.0075
uc010lcn.3	NLRP13	-0.727	0.0074
uc010lcn.3	OR2F2	-0.806	0.0015
uc010lcn.3	OVCH1	-0.714	0.0091
uc010lcn.3	C9orf91	-0.749	0.005
uc010lcn.3	BARHL2	0.726	0.0075
uc010lcn.3	CCNJL	0.76	0.0041
uc010lcn.3	ACTR6	0.734	0.0065
uc010lcn.3	CPN2	0.767	0.0036
uc010lcn.3	GLI4	0.748	0.0052
uc010lcn.3	ATP6V0E1	0.77	0.0034
uc010lcn.3	BRD2	0.854	0.00041
uc010lcn.3	PROK1	-0.753	0.0047
uc010lcn.3	LAMP1	0.711	0.0095
uc010lcn.3	ILK	0.754	0.0046
uc010lcn.3	KRTAP5-2	-0.812	0.0013
uc010lcn.3	WEE2	-0.767	0.0036
uc010lcn.3	MMP13	-0.853	0.00041
uc010lcn.3	ASCL3	0.833	0.00077
uc010lcn.3	C6orf195	-0.751	0.0049
uc010lcn.3	C4orf34	0.898	7.3e-05
uc010lcn.3	NYAP1	0.759	0.0042
uc010lcn.3	NLRP2	0.85	0.00046
uc010lcn.3	EIF2B2	0.721	0.0081
uc010lcn.3	PHF5A	0.726	0.0075
uc010lcn.3	C17orf108	0.712	0.0095
uc010lcn.3	PHGR1	0.884	0.00013
uc010lcn.3	SPDYE6	0.781	0.0027
uc010lcn.3	TMCC1	0.742	0.0057
uc010lcn.3	PEX14	0.702	0.011
uc010lcn.3	FAM18B1	0.826	0.00094
ENST00000536341	TACC3	-0.754	0.0046
ENST00000536341	QRICH1	0.741	0.0059
ENST00000536341	DTX3L	0.734	0.0065
ENST00000536341	CXCL5	0.74	0.006
ENST00000536341	GIMAP6	0.906	4.8e-05
ENST00000536341	LRRC70	0.728	0.0073
ENST00000536341	SLC13A5	-0.799	0.0018
ENST00000536341	OR8S1	0.767	0.0036
ENST00000536341	ORMDL3	0.815	0.0012
ENST00000536341	DYDC2	0.803	0.0017
ENST00000536341	C10orf47	0.724	0.0078
ENST00000536341	SEMA3B	0.802	0.0017
ENST00000536341	DUSP5	0.744	0.0056
ENST00000536341	NTS	-0.828	0.00087
ENST00000536341	JSRP1	0.799	0.0018
ENST00000536341	CCDC53	0.731	0.0069
ENST00000536341	C20orf85	-0.722	0.008
ENST00000536341	NYAP2	0.717	0.0087
ENST00000536341	AQP8	-0.718	0.0085
ENST00000536341	C5orf25	-0.708	0.01
ENST00000536341	OR10C1	0.728	0.0073
ENST00000536341	GMFB	0.749	0.005
ENST00000536341	PCDHA13	0.76	0.0041
ENST00000536341	ONECUT2	0.778	0.0029
ENST00000536341	GPR32	-0.768	0.0035
ENST00000536341	C1orf229	0.951	2e-06
ENST00000536341	MIR205HG	0.729	0.0072
ENST00000536341	MYOC	0.731	0.0069
ENST00000536341	C9orf47	0.834	0.00075
ENST00000536341	EMC6	0.764	0.0038
ENST00000536341	EN2	0.704	0.011
ENST00000536341	SLC7A9	0.895	8.5e-05
ENST00000536341	LCN1	0.731	0.0069
ENST00000536341	IL13	-0.712	0.0095
ENST00000536341	SDC1	0.766	0.0036
ENST00000536341	PARVA	-0.757	0.0043
ENST00000536341	ITFG1	0.753	0.0047
ENST00000536341	CGB8	0.95	2.3e-06
ENST00000536341	COL9A3	0.718	0.0085
ENST00000536341	CCDC24	0.773	0.0032
ENST00000536341	SLC10A6	-0.779	0.0028
ENST00000536341	THOP1	0.805	0.0016
ENST00000536341	HYOU1	0.902	6e-05
ENST00000536341	KIF27	0.764	0.0038
ENST00000536341	ZNF620	0.711	0.0095
ENST00000536341	POTEH	0.737	0.0062
ENST00000536341	SYT3	0.922	2e-05
ENST00000536341	MAFK	0.851	0.00045
ENST00000536341	SLC6A7	0.719	0.0085
ENST00000536341	ICA1	0.864	0.00029
ENST00000536341	GLP2R	-0.706	0.01
ENST00000536341	TNNT2	0.737	0.0062
ENST00000536341	HDGFRP2	0.797	0.0019
ENST00000536341	FZD8	0.75	0.005
ENST00000536341	NEGR1	0.766	0.0037
ENST00000536341	SOX7	0.899	7.1e-05
ENST00000536341	SAMD11	0.712	0.0094
ENST00000536341	POLG	0.771	0.0033
ENST00000536341	VPS11	-0.721	0.0082
ENST00000536341	OR1D2	-0.797	0.0019
ENST00000536341	MTMR9	-0.706	0.01
ENST00000536341	ZNF263	0.86	0.00033
ENST00000536341	LDHB	-0.718	0.0086
ENST00000536341	CT45A4	0.79	0.0022
ENST00000536341	TIGD6	0.72	0.0083
ENST00000536341	RPL22	-0.788	0.0023
ENST00000536341	ETV7	0.852	0.00043
ENST00000536341	PPFIA4	-0.728	0.0073
ENST00000536341	GPR21	0.747	0.0053
ENST00000536341	ZNF444	0.877	0.00018
ENST00000536341	GABRP	0.842	0.0006
ENST00000536341	OR6P1	-0.735	0.0065
ENST00000536341	TMIE	-0.731	0.0069
ENST00000536341	C7orf34	0.806	0.0015
ENST00000536341	BRSK1	0.866	0.00027
ENST00000536341	FAM73B	0.743	0.0057
ENST00000536341	TMEM233	0.78	0.0027
ENST00000536341	WWC2	-0.825	0.00094
ENST00000536341	NTN1	-0.726	0.0075
ENST00000536341	C15orf59	0.756	0.0045
ENST00000536341	SCHIP1	0.707	0.01
ENST00000536341	LLGL1	-0.709	0.0098
ENST00000536341	PUS3	-0.77	0.0034
ENST00000536341	VSX2	0.739	0.006
ENST00000536341	GPC2	-0.832	0.0008
ENST00000536341	ASCL4	-0.7	0.011
ENST00000536341	TEKT2	0.809	0.0014
ENST00000536341	EFCAB3	-0.744	0.0055
ENST00000536341	STK16	-0.707	0.01
ENST00000536341	MFHAS1	-0.814	0.0013
ENST00000536341	KCNA4	-0.803	0.0017
ENST00000536341	RGS8	0.713	0.0093
ENST00000536341	ZNF610	0.765	0.0038
ENST00000536341	SLC6A5	-0.897	7.5e-05
ENST00000536341	OR52L1	-0.726	0.0075
ENST00000536341	LIN28B	0.862	0.00031
ENST00000536341	RAD23B	-0.733	0.0067
ENST00000536341	PRM1	0.807	0.0015
ENST00000536341	NAGK	0.91	4e-05
ENST00000536341	SLC6A11	-0.757	0.0043
ENST00000536341	FUK	-0.831	0.00081
ENST00000536341	CAPSL	0.757	0.0044
ENST00000536341	GTF2IRD2B	0.704	0.011
ENST00000536341	C2orf81	0.731	0.0069
ENST00000536341	BSX	0.715	0.0089
ENST00000536341	MKRN3	-0.791	0.0022
ENST00000536341	NTSR2	0.841	0.00061
ENST00000536341	CT45A3	-0.738	0.0061
ENST00000536341	MTHFR	0.866	0.00027
ENST00000536341	PNPLA7	-0.731	0.0069
ENST00000536341	FNDC5	-0.763	0.0039
ENST00000536341	GNG10	0.751	0.0049
ENST00000536341	OC90	0.751	0.0049
ENST00000536341	SLC10A2	-0.716	0.0089
ENST00000536341	UBE2E3	-0.754	0.0046
ENST00000536341	LPIN3	0.879	0.00016
ENST00000536341	CXorf51A	0.828	0.00088
ENST00000536341	COMMD8	0.715	0.0089
ENST00000536341	MAGEA2	0.826	0.00094
ENST00000536341	NPS	-0.714	0.0091
ENST00000536341	SRL	0.815	0.0012
ENST00000536341	DNAH9	0.808	0.0015
ENST00000536341	DPF2	0.753	0.0047
ENST00000536341	LYRM5	0.707	0.01
ENST00000536341	TTC33	0.718	0.0085
ENST00000536341	MLLT6	0.764	0.0039
ENST00000536341	TMEM191B	0.848	0.00049
ENST00000536341	LUZP1	0.734	0.0066
ENST00000536341	C1orf182	-0.751	0.0049
ENST00000536341	MRPS26	-0.71	0.0097
ENST00000536341	MILR1	0.802	0.0017
ENST00000536341	GAS8	0.746	0.0054
ENST00000536341	DRAM2	0.756	0.0044
ENST00000536341	OR11H2	-0.739	0.0061
ENST00000536341	GATSL2	-0.737	0.0063
ENST00000536341	C15orf63	-0.802	0.0017
ENST00000536341	TMSB4X	0.717	0.0087
ENST00000536341	TGM2	0.832	0.0008
ENST00000536341	HHLA2	-0.7	0.011
ENST00000536341	CAPN6	-0.722	0.0081
ENST00000536341	SCUBE3	0.732	0.0068
ENST00000536341	TRERF1	0.755	0.0045
ENST00000536341	DEFB124	0.828	0.00088
ENST00000536341	RARRES2	0.856	0.00038
ENST00000536341	MURC	-0.831	0.00081
ENST00000536341	FAM123A	0.928	1.3e-05
ENST00000536341	ZIM2	-0.717	0.0086
ENST00000536341	C20orf151	0.765	0.0037
ENST00000536341	BATF2	0.769	0.0034
ENST00000536341	GALNT8	-0.725	0.0076
ENST00000536341	UNC5C	-0.736	0.0063
ENST00000536341	WWP2	-0.735	0.0065
ENST00000536341	TRIM6-TRIM34	0.785	0.0025
ENST00000536341	NTRK1	0.983	9.8e-09
ENST00000536341	KY	0.843	0.00057
ENST00000536341	E2F7	-0.781	0.0027
ENST00000536341	KDM4B	0.768	0.0035
ENST00000536341	ARHGEF5	-0.709	0.0098
ENST00000536341	TP53I11	0.788	0.0023
ENST00000536341	DEFB130	-0.794	0.0021
ENST00000536341	HSD17B7	0.752	0.0048
ENST00000536341	NGF	-0.724	0.0077
ENST00000536341	SKOR1	-0.726	0.0075
ENST00000536341	SLIT2	-0.736	0.0063
ENST00000536341	ADH1C	-0.867	0.00026
ENST00000536341	KSR1	-0.745	0.0054
ENST00000536341	ACTL7B	-0.821	0.0011
ENST00000536341	SLC9A2	-0.775	0.003
ENST00000536341	TRIM31	-0.714	0.0091
ENST00000536341	FAM78B	0.738	0.0062
ENST00000536341	TLX1	0.721	0.0081
ENST00000536341	CLDN1	-0.869	0.00025
ENST00000536341	TBC1D25	0.827	0.00091
ENST00000536341	STAG3	0.799	0.0018
ENST00000536341	SLC2A12	-0.791	0.0022
ENST00000536341	PTN	0.747	0.0053
ENST00000536341	SLC38A8	-0.82	0.0011
ENST00000536341	LACRT	0.719	0.0083
ENST00000536341	C20orf203	-0.705	0.01
ENST00000536341	DMBX1	-0.835	0.00072
ENST00000536341	ZNF443	0.718	0.0086
ENST00000536341	RPL30	-0.772	0.0032
ENST00000536341	SPEF1	0.715	0.0089
ENST00000536341	TXLNA	0.891	9.9e-05
ENST00000536341	SLC22A7	0.867	0.00026
ENST00000536341	FHL2	0.744	0.0055
ENST00000536341	ST14	-0.782	0.0027
ENST00000536341	LRRC16B	0.862	0.00031
ENST00000536341	LIPK	-0.852	0.00043
ENST00000536341	OPHN1	0.803	0.0016
ENST00000536341	DKK2	0.804	0.0016
ENST00000536341	ZSWIM2	-0.792	0.0021
ENST00000536341	ABCC9	-0.811	0.0014
ENST00000536341	HCRT	-0.715	0.0089
ENST00000536341	SENP8	-0.878	0.00017
ENST00000536341	PRKAG1	0.777	0.003
ENST00000536341	TAS2R5	-0.763	0.0039
ENST00000536341	RSBN1L	0.72	0.0082
ENST00000536341	C1QA	0.76	0.0041
ENST00000536341	FAM22A	-0.741	0.0058
ENST00000536341	PPP1R3G	-0.703	0.011
ENST00000536341	MS4A10	-0.765	0.0038
ENST00000536341	RNF213	-0.704	0.011
ENST00000536341	THBS2	-0.75	0.0049
ENST00000536341	SLC22A4	-0.806	0.0015
ENST00000536341	CCDC129	0.777	0.003
ENST00000536341	COL28A1	0.808	0.0015
ENST00000536341	VRTN	0.802	0.0017
ENST00000536341	DDX56	-0.702	0.011
ENST00000536341	NIP7	-0.708	0.0099
ENST00000536341	YPEL5	0.723	0.0079
ENST00000536341	OR2AE1	0.702	0.011
ENST00000536341	GFPT2	-0.779	0.0028
ENST00000536341	GSTM5	-0.709	0.0098
ENST00000536341	ZBTB7B	0.821	0.0011
ENST00000536341	CIRH1A	-0.744	0.0056
ENST00000536341	YIPF7	-0.737	0.0062
ENST00000536341	NXN	-0.734	0.0065
ENST00000536341	LCMT2	-0.708	0.01
ENST00000536341	NLK	0.701	0.011
ENST00000536341	TMEM108	0.717	0.0087
ENST00000536341	ATP11A	0.748	0.0051
ENST00000536341	LIMK1	0.855	0.00039
ENST00000536341	LOC389831	0.773	0.0032
ENST00000536341	GPRIN2	0.888	0.00012
ENST00000536341	KRTAP25-1	-0.85	0.00046
ENST00000536341	CHST13	0.707	0.01
ENST00000536341	GRAPL	-0.745	0.0055
ENST00000536341	GNB5	0.722	0.008
ENST00000536341	CEMP1	0.937	7e-06
ENST00000536341	TMC2	0.839	0.00064
ENST00000536341	TFCP2L1	0.737	0.0063
ENST00000536341	KAT2A	0.782	0.0027
ENST00000536341	LOC149373	0.748	0.0051
ENST00000536341	TBC1D28	-0.844	0.00056
ENST00000536341	LOC388276	-0.775	0.0031
ENST00000536341	ELMOD1	-0.747	0.0052
ENST00000536341	MRPS18B	-0.751	0.0048
ENST00000536341	RELT	0.906	5e-05
ENST00000536341	CCR10	0.834	0.00075
ENST00000536341	PRR23C	-0.796	0.0019
ENST00000536341	DMRTA2	-0.711	0.0096
ENST00000536341	RD3	-0.717	0.0087
ENST00000536341	NDUFAF6	-0.755	0.0045
ENST00000536341	OPN1LW	-0.716	0.0088
ENST00000536341	USE1	-0.717	0.0087
ENST00000536341	MEP1B	-0.847	0.00051
ENST00000536341	FBXL19	0.744	0.0056
ENST00000536341	UNC5CL	0.96	7.3e-07
ENST00000536341	C8orf82	-0.827	0.0009
ENST00000536341	PDE3A	0.779	0.0029
ENST00000536341	TSEN34	0.779	0.0028
ENST00000536341	KIF5B	0.712	0.0094
ENST00000536341	SFXN3	0.705	0.01
ENST00000536341	FNDC1	-0.749	0.005
ENST00000536341	ZADH2	-0.74	0.006
ENST00000536341	MAP1LC3B	0.712	0.0094
ENST00000536341	PARD3B	0.803	0.0017
ENST00000536341	FGD2	-0.75	0.005
ENST00000536341	CCDC140	0.831	0.00081
ENST00000536341	UBE2U	-0.743	0.0056
ENST00000536341	OR2Y1	0.843	0.00058
ENST00000536341	C9orf172	-0.74	0.0059
ENST00000536341	ESR1	-0.701	0.011
ENST00000536341	TUBA1A	0.891	0.0001
ENST00000536341	ANGPTL5	-0.712	0.0094
ENST00000536341	MUC5B	-0.739	0.0061
ENST00000536341	GABRA4	0.733	0.0067
ENST00000536341	CYP4F2	0.764	0.0038
ENST00000536341	C9orf57	-0.948	2.7e-06
ENST00000536341	GAS2L1	0.815	0.0012
ENST00000536341	CPO	-0.921	2.2e-05
ENST00000536341	PABPC5	0.719	0.0084
ENST00000536341	PTPN14	-0.71	0.0097
ENST00000536341	CCDC104	-0.725	0.0076
ENST00000536341	AGAP2	0.806	0.0015
ENST00000536341	GAP43	-0.877	0.00018
ENST00000536341	DOK1	0.839	0.00064
ENST00000536341	SFXN5	0.845	0.00053
ENST00000536341	XKR7	-0.783	0.0026
ENST00000536341	MYH15	0.91	4e-05
ENST00000536341	C1orf87	-0.77	0.0034
ENST00000536341	C1QTNF5	0.957	1e-06
ENST00000536341	SMG6	0.718	0.0085
ENST00000536341	ZNF570	0.813	0.0013
ENST00000536341	CHD6	-0.948	2.7e-06
ENST00000536341	C17orf70	0.95	2.2e-06
ENST00000536341	DENND4B	0.84	0.00063
ENST00000536341	C16orf54	0.886	0.00013
ENST00000536341	LOC200726	0.756	0.0045
ENST00000536341	NXT2	0.827	0.0009
ENST00000536341	HOXB13	0.74	0.0059
ENST00000536341	CGB7	0.863	0.0003
ENST00000536341	C1QTNF9B	0.782	0.0027
ENST00000536341	OR6X1	0.712	0.0094
ENST00000536341	COL23A1	0.802	0.0017
ENST00000536341	EVPLL	0.794	0.002
ENST00000536341	PRPF4	-0.792	0.0021
[truncated: 104,387 more rows]
