# Supplementary material for: A comprehensive genome-wide analysis of long non-coding RNA and mRNA expression profiles of JAK2V617F-positive classical myeloproliferative neoplasms
Source: Bioengineered. 2021 Dec 14;12(2):10564–86. doi: 10.1080/21655979.2021.2000226 (PMC8810098; doi:10.1080/21655979.2021.2000226)
Supplement: Supplemental Material [file KBIE_A_2000226_SM3725.zip › supplementary/Supplementary_Table_2.xlsx]

## Sheet: GO_Component_stat
Term_description	count
Golgi lumen	1
blood microparticle	1
cell junction	1
centriolar satellite	1
small ribosomal subunit	1
platelet alpha granule lumen	1
nuclear outer membrane	1
extracellular matrix	1
extracellular space	1
lysosome	1
laminin-1 complex	1
keratin filament	1
endoplasmic reticulum lumen	2
nucleosome	4
neuron projection terminus	4
synaptic vesicle membrane	5
integral component of plasma membrane	6
sodium:potassium-exchanging ATPase complex	9
plasma membrane	9
collagen type I trimer	10
cytosolic small ribosomal subunit	13
collagen trimer	17
integral component of membrane	17
cytosolic large ribosomal subunit	23
platelet alpha granule membrane	30
extracellular region	39

## Sheet: GO_Function_stat
Term_description	count
3'-5' DNA helicase activity	1
tubulin deacetylase activity	1
thioredoxin-disulfide reductase activity	1
superoxide dismutase activity	1
receptor binding	1
pyridoxal phosphate binding	1
protein-cysteine S-palmitoyltransferase activity	1
phosphatidylcholine-sterol O-acyltransferase activity	1
heat shock protein binding	1
growth factor activity	1
glyceraldehyde-3-phosphate dehydrogenase (NAD+) (phosphorylating) activity	1
enzyme regulator activity	1
enhancer sequence-specific DNA binding	1
cAMP-dependent protein kinase activity	1
aspartic-type endopeptidase activity	1
arachidonic acid binding	1
voltage-gated proton channel activity	1
amino acid binding	1
DNA-directed RNA polymerase activity	1
UDP-N-acetylglucosamine-dolichyl-phosphate N-acetylglucosaminephosphotransferase activity	1
GTP binding	1
L-aspartate:2-oxoglutarate aminotransferase activity	1
Mo-molybdopterin cofactor sulfurase activity	1
Toll-like receptor 4 binding	1
TAP binding	1
apolipoprotein binding	1
RNA polymerase II transcription regulatory region sequence-specific DNA binding transcription factor activity involved in negative regulation of transcription	1
N-acetylglucosamine 6-O-sulfotransferase activity	1
CDP-diacylglycerol-inositol 3-phosphatidyltransferase activity	2
steroid sulfotransferase activity	2
protein tyrosine kinase activity	2
platelet-derived growth factor binding	2
fibronectin binding	2
carnitine transmembrane transporter activity	2
biotin-protein ligase activity	2
chemokine activity	2
collagen binding involved in cell-matrix adhesion	2
tyrosine-tRNA ligase activity	3
triglyceride lipase activity	3
G-protein coupled neurotensin receptor activity	3
glyoxylate reductase (NADP) activity	3
poly(A) RNA binding	3
lipoprotein lipase activity	3
cGMP binding	4
glycine-tRNA ligase activity	4
cysteine dioxygenase activity	4
ornithine carbamoyltransferase activity	5
nerve growth factor binding	5
G-protein coupled receptor activity	5
symporter activity	5
integrin binding	5
sequence-specific DNA binding	6
sodium:potassium-exchanging ATPase activity	7
voltage-gated potassium channel activity	7
intracellular cGMP activated cation channel activity	10
alpha-galactosidase activity	14
endoribonuclease activity	16
structural constituent of ribosome	19
RAGE receptor binding	20

## Sheet: GO_Process_stat
Term_description	count
ER overload response	1
sodium ion transport	1
regulation of ion transmembrane transport	1
potassium ion transmembrane transport	1
platelet degranulation	1
phototransduction, visible light	1
peptidyl-tyrosine phosphorylation	1
inositol phosphate-mediated signaling	1
inflammatory response	1
hippo signaling	1
detection of mechanical stimulus	1
cholesterol biosynthetic process	1
immune response	1
cell-matrix adhesion	1
cell fate determination	1
N-acetylglucosamine metabolic process	1
T cell chemotaxis	1
cellular response to zinc ion	1
defense response to fungus	2
gene expression	2
triglyceride homeostasis	2
viral process	2
UDP-N-acetylglucosamine biosynthetic process	2
platelet activation	3
blood coagulation	3
G-protein coupled receptor signaling pathway	3
transmembrane transport	4
RNA metabolic process	6
cellular protein metabolic process	6
hyaluronan biosynthetic process	6
mRNA metabolic process	7
carnitine transmembrane transport	7
viral life cycle	10
nuclear-transcribed mRNA catabolic process, nonsense-mediated decay	12
SRP-dependent cotranslational protein targeting to membrane	12
translational elongation	15
translational termination	15
viral transcription	17
translational initiation	19
translation	27
