# Supplementary material for: A comprehensive genome-wide analysis of long non-coding RNA and mRNA expression profiles of JAK2V617F-positive classical myeloproliferative neoplasms
Source: Bioengineered. 2021 Dec 14;12(2):10564–86. doi: 10.1080/21655979.2021.2000226 (PMC8810098; doi:10.1080/21655979.2021.2000226)
Supplement: Supplemental Material [file KBIE_A_2000226_SM3725.zip › supplementary/Supplementary_Table_3.xlsx]

## Sheet: Down-Expressed mRNAs
Term_ID	Term_description	ListHit	ListTotal	PopHit	PopTotal	GeneRatio	BgRatio	FoldEnrichment	GeneIds	GeneSymbols	P_value	FDR_bh
path:hsa04650	Natural killer cell mediated cytotoxicity	6	71	133	7315	0.084507	0.0181818	4.64789	3805;259197;3811;3804;919;117157	KIR2DL4;NCR3;KIR3DL1;KIR2DL3;CD247;SH2D1B	0.00175565	0.273882
path:hsa04974	Protein digestion and absorption	4	71	90	7315	0.056338	0.0123035	4.57903	643847;1290;5222;4225	PGA4;COL5A2;PGA5;MEP1B	0.0111249	0.665026
path:hsa04925	Aldosterone synthesis and secretion	4	71	96	7315	0.056338	0.0131237	4.29284	5568;493;64764;747	PRKACG;ATP2B4;CREB3L2;DAGLA	0.0138507	0.665026
path:hsa04726	Serotonergic synapse	4	71	113	7315	0.056338	0.0154477	3.64701	5568;3359;121278;773	PRKACG;HTR3A;TPH2;CACNA1A	0.023757	0.665026
path:hsa04926	Relaxin signaling pathway	4	71	130	7315	0.056338	0.0177717	3.1701	4322;5568;64764;1910	MMP13;PRKACG;CREB3L2;EDNRB	0.0371097	0.665026
path:hsa04612	Antigen processing and presentation	3	71	77	7315	0.0422535	0.0105263	4.01408	3805;3804;3811	KIR2DL4;KIR2DL3;KIR3DL1	0.0384738	0.665026
path:hsa00250	Alanine, aspartate and glutamate metabolism	2	71	35	7315	0.028169	0.00478469	5.88732	9945;64902	GFPT2;AGXT2	0.0449874	0.665026
path:hsa04742	Taste transduction	3	71	83	7315	0.0422535	0.0113465	3.72391	5568;3359;773	PRKACG;HTR3A;CACNA1A	0.0463972	0.665026
path:hsa04970	Salivary secretion	3	71	90	7315	0.0422535	0.0123035	3.43427	1755;5568;493	DMBT1;PRKACG;ATP2B4	0.0565796	0.665026
path:hsa05332	Graft-versus-host disease	2	71	41	7315	0.028169	0.00560492	5.02576	3804;3811	KIR2DL3;KIR3DL1	0.0597533	0.665026
path:hsa04962	Vasopressin-regulated water reabsorption	2	71	44	7315	0.028169	0.00601504	4.6831	5568;64764	PRKACG;CREB3L2	0.067679	0.665026
path:hsa04915	Estrogen signaling pathway	3	71	98	7315	0.0422535	0.0133971	3.15392	2099;64764;5568	ESR1;CREB3L2;PRKACG	0.0694041	0.665026
path:hsa00270	Cysteine and methionine metabolism	2	71	45	7315	0.028169	0.00615174	4.57903	1036;64902	CDO1;AGXT2	0.0703948	0.665026
path:hsa04916	Melanogenesis	3	71	101	7315	0.0422535	0.0138072	3.06024	5568;64764;1910	PRKACG;CREB3L2;EDNRB	0.0745264	0.665026
path:hsa04961	Endocrine and other factor-regulated calcium reabsorption	2	71	47	7315	0.028169	0.00642515	4.38418	2099;5568	ESR1;PRKACG	0.0759314	0.665026
path:hsa04340	Hedgehog signaling pathway	2	71	47	7315	0.028169	0.00642515	4.38418	5568;91653	PRKACG;BOC	0.0759314	0.665026
path:hsa04922	Glucagon signaling pathway	3	71	103	7315	0.0422535	0.0140807	3.00082	5568;64764;5106	PRKACG;CREB3L2;PCK2	0.0780328	0.665026
path:hsa05030	Cocaine addiction	2	71	49	7315	0.028169	0.00669856	4.20523	5568;64764	PRKACG;CREB3L2	0.0816023	0.665026
path:hsa04913	Ovarian steroidogenesis	2	71	50	7315	0.028169	0.00683527	4.12113	2661;5568	GDF9;PRKACG	0.0844858	0.665026
path:hsa04931	Insulin resistance	3	71	107	7315	0.0422535	0.0146275	2.88864	9945;64764;5106	GFPT2;CREB3L2;PCK2	0.0852598	0.665026
path:hsa04725	Cholinergic synapse	3	71	112	7315	0.0422535	0.015311	2.75968	5568;64764;773	PRKACG;CREB3L2;CACNA1A	0.0946813	0.689702
path:hsa04020	Calcium signaling pathway	4	71	182	7315	0.056338	0.0248804	2.26436	5568;493;1910;773	PRKACG;ATP2B4;EDNRB;CACNA1A	0.0999685	0.689702
path:hsa00430	Taurine and hypotaurine metabolism	1	71	11	7315	0.0140845	0.00150376	9.3662	1036	CDO1	0.1018	0.689702
path:hsa05202	Transcriptional misregulation in cancer	4	71	186	7315	0.056338	0.0254272	2.21566	85414;6757;5327;4094	SLC45A3;SSX2;PLAT;MAF	0.106108	0.689702
path:hsa04730	Long-term depression	2	71	60	7315	0.028169	0.00820232	3.43427	773;1392	CACNA1A;CRH	0.114884	0.696408
path:hsa00561	Glycerolipid metabolism	2	71	61	7315	0.028169	0.00833903	3.37797	4023;5406	LPL;PNLIP	0.118063	0.696408
path:hsa04728	Dopaminergic synapse	3	71	130	7315	0.0422535	0.0177717	2.37757	5568;64764;773	PRKACG;CREB3L2;CACNA1A	0.131839	0.696408
path:hsa00970	Aminoacyl-tRNA biosynthesis	2	71	66	7315	0.028169	0.00902256	3.12207	54938;57176	SARS2;VARS2	0.134276	0.696408
path:hsa05031	Amphetamine addiction	2	71	68	7315	0.028169	0.00929597	3.03024	5568;64764	PRKACG;CREB3L2	0.140898	0.696408
path:hsa04371	Apelin signaling pathway	3	71	137	7315	0.0422535	0.0187286	2.25609	5568;5327;6696	PRKACG;PLAT;SPP1	0.147499	0.696408
path:hsa03320	PPAR signaling pathway	2	71	72	7315	0.028169	0.00984279	2.86189	4023;5106	LPL;PCK2	0.154345	0.696408
path:hsa04918	Thyroid hormone synthesis	2	71	74	7315	0.028169	0.0101162	2.78455	5568;64764	PRKACG;CREB3L2	0.161161	0.696408
path:hsa04261	Adrenergic signaling in cardiomyocytes	3	71	144	7315	0.0422535	0.0196856	2.14642	5568;493;64764	PRKACG;ATP2B4;CREB3L2	0.163739	0.696408
path:hsa00100	Steroid biosynthesis	1	71	19	7315	0.0140845	0.0025974	5.42254	1718	DHCR24	0.169349	0.696408
path:hsa04723	Retrograde endocannabinoid signaling	3	71	148	7315	0.0422535	0.0202324	2.08841	5568;747;773	PRKACG;DAGLA;CACNA1A	0.173254	0.696408
path:hsa04610	Complement and coagulation cascades	2	71	79	7315	0.028169	0.0107997	2.60831	5327;722	PLAT;C4BPA	0.178433	0.696408
path:hsa04512	ECM-receptor interaction	2	71	82	7315	0.028169	0.0112098	2.51288	3381;6696	IBSP;SPP1	0.188932	0.696408
path:hsa00900	Terpenoid backbone biosynthesis	1	71	22	7315	0.0140845	0.00300752	4.6831	91734	IDI2	0.193367	0.696408
path:hsa00514	Other types of O-glycan biosynthesis	1	71	22	7315	0.0140845	0.00300752	4.6831	23275	POFUT2	0.193367	0.696408
path:hsa04911	Insulin secretion	2	71	85	7315	0.028169	0.01162	2.42419	5568;64764	PRKACG;CREB3L2	0.199517	0.696408
path:hsa04964	Proximal tubule bicarbonate reclamation	1	71	23	7315	0.0140845	0.00314422	4.47949	5106	PCK2	0.20122	0.696408
path:hsa04977	Vitamin digestion and absorption	1	71	24	7315	0.0140845	0.00328093	4.29284	5406	PNLIP	0.208998	0.696408
path:hsa04727	GABAergic synapse	2	71	88	7315	0.028169	0.0120301	2.34155	5568;773	PRKACG;CACNA1A	0.210173	0.696408
path:hsa04022	cGMP-PKG signaling pathway	3	71	163	7315	0.0422535	0.022283	1.89622	493;64764;1910	ATP2B4;CREB3L2;EDNRB	0.210232	0.696408
path:hsa04211	Longevity regulating pathway	2	71	89	7315	0.028169	0.0121668	2.31524	5568;64764	PRKACG;CREB3L2	0.213739	0.696408
path:hsa05032	Morphine addiction	2	71	91	7315	0.028169	0.0124402	2.26436	5568;773	PRKACG;CACNA1A	0.220888	0.696408
path:hsa00790	Folate biosynthesis	1	71	26	7315	0.0140845	0.00355434	3.96262	121278	TPH2	0.224329	0.696408
path:hsa04658	Th1 and Th2 cell differentiation	2	71	92	7315	0.028169	0.0125769	2.23974	919;4094	CD247;MAF	0.22447	0.696408
path:hsa04530	Tight junction	3	71	170	7315	0.0422535	0.0232399	1.81814	5568;53842;4734	PRKACG;CLDN22;NEDD4	0.228069	0.696408
path:hsa01522	Endocrine resistance	2	71	96	7315	0.028169	0.0131237	2.14642	2099;5568	ESR1;PRKACG	0.238844	0.696408
path:hsa04972	Pancreatic secretion	2	71	96	7315	0.028169	0.0131237	2.14642	5406;493	PNLIP;ATP2B4	0.238844	0.696408
path:hsa04744	Phototransduction	1	71	28	7315	0.0140845	0.00382775	3.67958	6011	GRK1	0.239368	0.696408
path:hsa04360	Axon guidance	3	71	175	7315	0.0422535	0.0239234	1.7662	91653;9723;80031	BOC;SEMA3E;SEMA6D	0.240988	0.696408
path:hsa05215	Prostate cancer	2	71	97	7315	0.028169	0.0132604	2.12429	5327;64764	PLAT;CREB3L2	0.242447	0.696408
path:hsa00020	Citrate cycle (TCA cycle)	1	71	30	7315	0.0140845	0.00410116	3.43427	5106	PCK2	0.254119	0.696408
path:hsa00030	Pentose phosphate pathway	1	71	30	7315	0.0140845	0.00410116	3.43427	8277	TKTL1	0.254119	0.696408
path:hsa00512	Mucin type O-glycan biosynthesis	1	71	31	7315	0.0140845	0.00423787	3.32349	26290	GALNT8	0.261388	0.696408
path:hsa04062	Chemokine signaling pathway	3	71	185	7315	0.0422535	0.0252905	1.67073	5568;6011;6359	PRKACG;GRK1;CCL15	0.26718	0.696408
path:hsa03008	Ribosome biogenesis in eukaryotes	2	71	106	7315	0.028169	0.0144908	1.94393	10528;29102	NOP56;DROSHA	0.274946	0.696408
path:hsa03410	Base excision repair	1	71	33	7315	0.0140845	0.00451128	3.12207	10038	PARP2	0.275718	0.696408
path:hsa05020	Prion diseases	1	71	35	7315	0.0140845	0.00478469	2.94366	5568	PRKACG	0.289774	0.696408
path:hsa04670	Leukocyte transendothelial migration	2	71	112	7315	0.028169	0.015311	1.83979	53842;1500	CLDN22;CTNND1	0.296605	0.696408
path:hsa04024	cAMP signaling pathway	3	71	198	7315	0.0422535	0.0270677	1.56103	5568;493;64764	PRKACG;ATP2B4;CREB3L2	0.301717	0.696408
path:hsa04724	Glutamatergic synapse	2	71	114	7315	0.028169	0.0155844	1.80751	5568;773	PRKACG;CACNA1A	0.30381	0.696408
path:hsa05203	Viral carcinogenesis	3	71	201	7315	0.0422535	0.0274778	1.53773	85477;5568;64764	SCIN;PRKACG;CREB3L2	0.309734	0.696408
path:hsa04919	Thyroid hormone signaling pathway	2	71	116	7315	0.028169	0.0158578	1.77635	2099;5568	ESR1;PRKACG	0.311002	0.696408
path:hsa05205	Proteoglycans in cancer	3	71	203	7315	0.0422535	0.0277512	1.52258	2099;5568;29102	ESR1;PRKACG;DROSHA	0.315084	0.696408
path:hsa05169	Epstein-Barr virus infection	3	71	203	7315	0.0422535	0.0277512	1.52258	5568;4734;5719	PRKACG;NEDD4;PSMD13	0.315084	0.696408
path:hsa00620	Pyruvate metabolism	1	71	39	7315	0.0140845	0.00533151	2.64175	5106	PCK2	0.317083	0.696408
path:hsa05033	Nicotine addiction	1	71	40	7315	0.0140845	0.00546822	2.5757	773	CACNA1A	0.323747	0.696408
path:hsa00260	Glycine, serine and threonine metabolism	1	71	40	7315	0.0140845	0.00546822	2.5757	64902	AGXT2	0.323747	0.696408
path:hsa00380	Tryptophan metabolism	1	71	40	7315	0.0140845	0.00546822	2.5757	121278	TPH2	0.323747	0.696408
path:hsa04152	AMPK signaling pathway	2	71	121	7315	0.028169	0.0165414	1.70294	64764;5106	CREB3L2;PCK2	0.328917	0.696408
path:hsa04975	Fat digestion and absorption	1	71	41	7315	0.0140845	0.00560492	2.51288	5406	PNLIP	0.330347	0.696408
path:hsa03050	Proteasome	1	71	45	7315	0.0140845	0.00615174	2.28951	5719	PSMD13	0.356118	0.730699
path:hsa04930	Type II diabetes mellitus	1	71	46	7315	0.0140845	0.00628845	2.23974	773	CACNA1A	0.362406	0.730699
path:hsa00520	Amino sugar and nucleotide sugar metabolism	1	71	48	7315	0.0140845	0.00656186	2.14642	9945	GFPT2	0.374801	0.730699
path:hsa00280	Valine, leucine and isoleucine degradation	1	71	48	7315	0.0140845	0.00656186	2.14642	64902	AGXT2	0.374801	0.730699
path:hsa05165	Human papillomavirus infection	4	71	319	7315	0.056338	0.043609	1.29189	5568;3381;64764;6696	PRKACG;IBSP;CREB3L2;SPP1	0.374826	0.730699
path:hsa04120	Ubiquitin mediated proteolysis	2	71	137	7315	0.028169	0.0187286	1.50406	10477;4734	UBE2E3;NEDD4	0.385306	0.730699
path:hsa04979	Cholesterol metabolism	1	71	50	7315	0.0140845	0.00683527	2.06056	4023	LPL	0.386959	0.730699
path:hsa05110	Vibrio cholerae infection	1	71	50	7315	0.0140845	0.00683527	2.06056	5568	PRKACG	0.386959	0.730699
path:hsa04910	Insulin signaling pathway	2	71	138	7315	0.028169	0.0188653	1.49316	5568;5106	PRKACG;PCK2	0.388769	0.730699
path:hsa04923	Regulation of lipolysis in adipocytes	1	71	54	7315	0.0140845	0.00738209	1.90793	5568	PRKACG	0.41058	0.755227
path:hsa04514	Cell adhesion molecules (CAMs)	2	71	145	7315	0.028169	0.0198223	1.42108	53842;4897	CLDN22;NRCAM	0.412774	0.755227
path:hsa05130	Pathogenic Escherichia coli infection	1	71	55	7315	0.0140845	0.0075188	1.87324	3875	KRT18	0.416343	0.755227
path:hsa04144	Endocytosis	3	71	244	7315	0.0422535	0.0333561	1.26674	9135;6011;4734	RABEP1;GRK1;NEDD4	0.424052	0.760368
path:hsa00140	Steroid hormone biosynthesis	1	71	58	7315	0.0140845	0.00792891	1.77635	6820	SULT2B1	0.433302	0.768127
path:hsa04151	PI3K-Akt signaling pathway	4	71	351	7315	0.056338	0.0479836	1.17411	64764;3381;5106;6696	CREB3L2;IBSP;PCK2;SPP1	0.4457	0.773444
path:hsa04213	Longevity regulating pathway	1	71	62	7315	0.0140845	0.00847573	1.66174	5568	PRKACG	0.455161	0.773444
path:hsa04721	Synaptic vesicle cycle	1	71	63	7315	0.0140845	0.00861244	1.63537	773	CACNA1A	0.460494	0.773444
path:hsa04218	Cellular senescence	2	71	160	7315	0.028169	0.0218729	1.28785	3805;3804	KIR2DL4;KIR2DL3	0.462616	0.773444
path:hsa05321	Inflammatory bowel disease (IBD)	1	71	65	7315	0.0140845	0.00888585	1.58505	4094	MAF	0.471007	0.773444
path:hsa04924	Renin secretion	1	71	65	7315	0.0140845	0.00888585	1.58505	5568	PRKACG	0.471007	0.773444
path:hsa00830	Retinol metabolism	1	71	65	7315	0.0140845	0.00888585	1.58505	157506	RDH10	0.471007	0.773444
path:hsa04720	Long-term potentiation	1	71	67	7315	0.0140845	0.00915926	1.53773	5568	PRKACG	0.481318	0.780473
path:hsa00010	Glycolysis / Gluconeogenesis	1	71	68	7315	0.0140845	0.00929597	1.51512	5106	PCK2	0.486399	0.780473
path:hsa04920	Adipocytokine signaling pathway	1	71	69	7315	0.0140845	0.00943267	1.49316	5106	PCK2	0.491431	0.780473
path:hsa04917	Prolactin signaling pathway	1	71	70	7315	0.0140845	0.00956938	1.47183	2099	ESR1	0.496414	0.780473
path:hsa04976	Bile secretion	1	71	71	7315	0.0140845	0.00970608	1.4511	5568	PRKACG	0.501349	0.780473
path:hsa04520	Adherens junction	1	71	72	7315	0.0140845	0.00984279	1.43095	1500	CTNND1	0.506237	0.780473
path:hsa01230	Biosynthesis of amino acids	1	71	74	7315	0.0140845	0.0101162	1.39227	8277	TKTL1	0.51587	0.780473
path:hsa04971	Gastric acid secretion	1	71	75	7315	0.0140845	0.0102529	1.37371	5568	PRKACG	0.520617	0.780473
path:hsa05034	Alcoholism	2	71	180	7315	0.028169	0.024607	1.14476	64764;1392	CREB3L2;CRH	0.52516	0.780473
path:hsa05133	Pertussis	1	71	76	7315	0.0140845	0.0103896	1.35563	722	C4BPA	0.525318	0.780473
path:hsa03018	RNA degradation	1	71	79	7315	0.0140845	0.0107997	1.30415	5394	EXOSC10	0.539151	0.793467
path:hsa04146	Peroxisome	1	71	83	7315	0.0140845	0.0113465	1.2413	8800	PEX11A	0.556977	0.810805
path:hsa04350	TGF-beta signaling pathway	1	71	84	7315	0.0140845	0.0114833	1.22653	653	BMP5	0.561327	0.810805
path:hsa04540	Gap junction	1	71	88	7315	0.0140845	0.0120301	1.17077	5568	PRKACG	0.578307	0.811966
path:hsa04510	Focal adhesion	2	71	199	7315	0.028169	0.0272044	1.03546	3381;6696	IBSP;SPP1	0.579988	0.811966
path:hsa05414	Dilated cardiomyopathy (DCM)	1	71	90	7315	0.0140845	0.0123035	1.14476	5568	PRKACG	0.586553	0.811966
path:hsa04666	Fc gamma R-mediated phagocytosis	1	71	91	7315	0.0140845	0.0124402	1.13218	85477	SCIN	0.590616	0.811966
path:hsa04912	GnRH signaling pathway	1	71	92	7315	0.0140845	0.0125769	1.11987	5568	PRKACG	0.594639	0.811966
path:hsa04657	IL-17 signaling pathway	1	71	93	7315	0.0140845	0.0127136	1.10783	4322	MMP13	0.598624	0.811966
path:hsa04064	NF-kappa B signaling pathway	1	71	95	7315	0.0140845	0.012987	1.08451	8740	TNFSF14	0.606477	0.811966
path:hsa05146	Amoebiasis	1	71	96	7315	0.0140845	0.0131237	1.07321	5568	PRKACG	0.610347	0.811966
path:hsa04713	Circadian entrainment	1	71	96	7315	0.0140845	0.0131237	1.07321	5568	PRKACG	0.610347	0.811966
path:hsa04750	Inflammatory mediator regulation of TRP channels	1	71	97	7315	0.0140845	0.0132604	1.06215	5568	PRKACG	0.61418	0.811966
path:hsa04914	Progesterone-mediated oocyte maturation	1	71	99	7315	0.0140845	0.0135338	1.04069	5568	PRKACG	0.621733	0.815045
path:hsa05142	Chagas disease (American trypanosomiasis)	1	71	102	7315	0.0140845	0.013944	1.01008	919	CD247	0.632791	0.818341
path:hsa04660	T cell receptor signaling pathway	1	71	103	7315	0.0140845	0.0140807	1.00027	919	CD247	0.636405	0.818341
path:hsa04620	Toll-like receptor signaling pathway	1	71	104	7315	0.0140845	0.0142174	0.990655	6696	SPP1	0.639985	0.818341
path:hsa04659	Th17 cell differentiation	1	71	107	7315	0.0140845	0.0146275	0.96288	919	CD247	0.650516	0.822722
path:hsa04668	TNF signaling pathway	1	71	108	7315	0.0140845	0.0147642	0.953965	64764	CREB3L2	0.653958	0.822722
path:hsa01200	Carbon metabolism	1	71	116	7315	0.0140845	0.0158578	0.888174	8277	TKTL1	0.680321	0.845169
path:hsa04270	Vascular smooth muscle contraction	1	71	121	7315	0.0140845	0.0165414	0.851472	5568	PRKACG	0.695781	0.845169
path:hsa04611	Platelet activation	1	71	123	7315	0.0140845	0.0168148	0.837627	5568	PRKACG	0.701757	0.845169
path:hsa04114	Oocyte meiosis	1	71	124	7315	0.0140845	0.0169515	0.830872	5568	PRKACG	0.704701	0.845169
path:hsa01100	Metabolic pathways	11	71	1271	7315	0.15493	0.173753	0.891668	1718;9945;121278;1036;26290;157506;5106;91734;8277;64902;5406	DHCR24;GFPT2;TPH2;CDO1;GALNT8;RDH10;PCK2;IDI2;TKTL1;AGXT2;PNLIP	0.710423	0.845169
path:hsa04140	Autophagy	1	71	128	7315	0.0140845	0.0174983	0.804908	5568	PRKACG	0.716195	0.845169
path:hsa05160	Hepatitis C	1	71	131	7315	0.0140845	0.0179084	0.786475	53842	CLDN22	0.724524	0.845169
path:hsa04068	FoxO signaling pathway	1	71	132	7315	0.0140845	0.0180451	0.780516	5106	PCK2	0.727247	0.845169
path:hsa03040	Spliceosome	1	71	134	7315	0.0140845	0.0183185	0.768867	9128	PRPF4	0.732612	0.845169
path:hsa04210	Apoptosis	1	71	138	7315	0.0140845	0.0188653	0.746581	10038	PARP2	0.743034	0.845169
path:hsa04060	Cytokine-cytokine receptor interaction	2	71	270	7315	0.028169	0.0369105	0.763172	8740;6359	TNFSF14;CCL15	0.743855	0.845169
path:hsa05418	Fluid shear stress and atherosclerosis	1	71	139	7315	0.0140845	0.0190021	0.74121	5327	PLAT	0.745576	0.845169
path:hsa05012	Parkinson's disease	1	71	142	7315	0.0140845	0.0194122	0.72555	5568	PRKACG	0.753054	0.845169
path:hsa04310	Wnt signaling pathway	1	71	143	7315	0.0140845	0.0195489	0.720477	5568	PRKACG	0.755498	0.845169
path:hsa05161	Hepatitis B	1	71	144	7315	0.0140845	0.0196856	0.715473	64764	CREB3L2	0.757919	0.845169
path:hsa05224	Breast cancer	1	71	151	7315	0.0140845	0.0206425	0.682306	2099	ESR1	0.774213	0.845169
path:hsa04921	Oxytocin signaling pathway	1	71	153	7315	0.0140845	0.0209159	0.673387	5568	PRKACG	0.778667	0.845169
path:hsa04390	Hippo signaling pathway	1	71	154	7315	0.0140845	0.0210526	0.669014	653	BMP5	0.780861	0.845169
path:hsa03010	Ribosome	1	71	154	7315	0.0140845	0.0210526	0.669014	51318	MRPL35	0.780861	0.845169
path:hsa04740	Olfactory transduction	3	71	419	7315	0.0422535	0.0572796	0.737672	26659;135948;5568	OR7A5;OR2F2;PRKACG	0.781521	0.845169
path:hsa04010	MAPK signaling pathway	2	71	294	7315	0.028169	0.0401914	0.700872	5568;773	PRKACG;CACNA1A	0.785573	0.845169
path:hsa05206	MicroRNAs in cancer	2	71	299	7315	0.028169	0.0408749	0.689152	85414;113130	SLC45A3;CDCA5	0.793489	0.847838
path:hsa04217	Necroptosis	1	71	164	7315	0.0140845	0.0224197	0.628221	10038	PARP2	0.801656	0.850737
path:hsa05010	Alzheimer's disease	1	71	171	7315	0.0140845	0.0233766	0.602504	4023	LPL	0.815043	0.859099
path:hsa05168	Herpes simplex infection	1	71	185	7315	0.0140845	0.0252905	0.556909	8740	TNFSF14	0.8392	0.878626
path:hsa05016	Huntington's disease	1	71	193	7315	0.0140845	0.0263841	0.533825	64764	CREB3L2	0.851578	0.885641
path:hsa04015	Rap1 signaling pathway	1	71	210	7315	0.0140845	0.0287081	0.49061	1500	CTNND1	0.874846	0.900423
path:hsa04810	Regulation of actin cytoskeleton	1	71	212	7315	0.0140845	0.0289815	0.485982	85477	SCIN	0.877335	0.900423
path:hsa05200	Pathways in cancer	3	71	532	7315	0.0422535	0.0727273	0.580986	2099;5568;1910	ESR1;PRKACG;EDNRB	0.898498	0.915389
path:hsa04014	Ras signaling pathway	1	71	236	7315	0.0140845	0.0322625	0.43656	5568	PRKACG	0.903653	0.915389
path:hsa05166	HTLV-I infection	1	71	255	7315	0.0140845	0.0348599	0.404032	5568	PRKACG	0.920466	0.926405
path:hsa04080	Neuroactive ligand-receptor interaction	1	71	278	7315	0.0140845	0.0380041	0.370605	1910	EDNRB	0.936987	0.936987

## Sheet: Up_Expressed mRNAs
Term_ID	Term_description	ListHit	ListTotal	PopHit	PopTotal	GeneRatio	BgRatio	FoldEnrichment	GeneIds	GeneSymbols	P_value	FDR_bh
path:hsa05322	Systemic lupus erythematosus	13	178	133	7315	0.0730337	0.0181818	4.01685	712;8345;81;8294;8329;8348;8351;2209;8330;8336;8365;2212;554313	C1QA;HIST1H2BH;ACTN4;HIST1H4I;HIST1H2AI;HIST1H2BO;HIST1H3D;FCGR1A;HIST1H2AK;HIST1H2AM;HIST1H4H;FCGR2A;HIST2H4B	1.89545e-05	0.00434059
path:hsa05150	Staphylococcus aureus infection	7	178	56	7315	0.0393258	0.0076555	5.13694	712;6403;2209;629;2213;2204;2212	C1QA;SELP;FCGR1A;CFB;FCGR2B;FCAR;FCGR2A	0.000380554	0.0435734
path:hsa05414	Dilated cardiomyopathy (DCM)	8	178	90	7315	0.0449438	0.0123035	3.65293	107;783;7170;3679;60;7168;3690;778	ADCY1;CACNB2;TPM3;ITGA7;ACTB;TPM1;ITGB3;CACNA1F	0.00148738	0.110151
path:hsa04810	Regulation of actin cytoskeleton	13	178	212	7315	0.0730337	0.0289815	2.52001	2934;81;3984;10787;9475;221178;3690;50649;60;3679;2335;2247;56034	GSN;ACTN4;LIMK1;NCKAP1;ROCK2;SPATA13;ITGB3;ARHGEF4;ACTB;ITGA7;FN1;FGF2;PDGFC	0.00192403	0.110151
path:hsa04145	Phagosome	10	178	152	7315	0.0561798	0.0207792	2.70365	127124;2209;3690;60;2213;4481;7280;534;2204;2212	ATP6V1G3;FCGR1A;ITGB3;ACTB;FCGR2B;MSR1;TUBB2A;ATP6V1G2;FCAR;FCGR2A	0.00384824	0.15009
path:hsa05410	Hypertrophic cardiomyopathy (HCM)	7	178	83	7315	0.0393258	0.0113465	3.46589	783;7170;3679;60;7168;3690;778	CACNB2;TPM3;ITGA7;ACTB;TPM1;ITGB3;CACNA1F	0.00393249	0.15009
path:hsa04010	MAPK signaling pathway	15	178	294	7315	0.0842697	0.0401914	2.09671	23162;1847;2316;4914;4149;7422;783;4137;11221;8913;2247;56034;51701;778;3304	MAPK8IP3;DUSP5;FLNA;NTRK1;MAX;VEGFA;CACNB2;MAPT;DUSP10;CACNA1G;FGF2;PDGFC;NLK;CACNA1F;HSPA1B	0.00521021	0.170448
path:hsa05205	Proteoglycans in cancer	11	178	203	7315	0.0617978	0.0277512	2.22685	8325;867;9475;2316;7422;6382;60;2335;10855;2247;3690	FZD8;CBL;ROCK2;FLNA;VEGFA;SDC1;ACTB;FN1;HPSE;FGF2;ITGB3	0.0104826	0.300064
path:hsa05034	Alcoholism	10	178	180	7315	0.0561798	0.024607	2.28308	8345;8294;8329;8348;8351;8330;2354;8336;8365;554313	HIST1H2BH;HIST1H4I;HIST1H2AI;HIST1H2BO;HIST1H3D;HIST1H2AK;FOSB;HIST1H2AM;HIST1H4H;HIST2H4B	0.0122455	0.311579
path:hsa04512	ECM-receptor interaction	6	178	82	7315	0.0337079	0.0112098	3.00699	51206;6382;1284;3679;2335;3690	GP6;SDC1;COL4A2;ITGA7;FN1;ITGB3	0.0145211	0.332533
path:hsa05162	Measles	8	178	134	7315	0.0449438	0.0183185	2.45346	3454;8743;1796;4939;2213;6772;3565;3304	IFNAR1;TNFSF10;DOK1;OAS2;FCGR2B;STAT1;IL4;HSPA1B	0.0162572	0.338446
path:hsa04510	Focal adhesion	10	178	199	7315	0.0561798	0.0272044	2.0651	81;9475;2316;7422;3690;1284;60;3679;2335;56034	ACTN4;ROCK2;FLNA;VEGFA;ITGB3;COL4A2;ACTB;ITGA7;FN1;PDGFC	0.0231248	0.433025
path:hsa05203	Viral carcinogenesis	10	178	201	7315	0.0561798	0.0274778	2.04455	1232;8345;2934;81;8294;8348;8900;3249;8365;554313	CCR3;HIST1H2BH;GSN;ACTN4;HIST1H4I;HIST1H2BO;CCNA1;HPN;HIST1H4H;HIST2H4B	0.0245822	0.433025
path:hsa04520	Adherens junction	5	178	72	7315	0.0280899	0.00984279	2.85385	81;5792;60;51701;1500	ACTN4;PTPRF;ACTB;NLK;CTNND1	0.0304299	0.464563
path:hsa05412	Arrhythmogenic right ventricular cardiomyopathy (ARVC)	5	178	72	7315	0.0280899	0.00984279	2.85385	783;3679;60;3690;778	CACNB2;ITGA7;ACTB;ITGB3;CACNA1F	0.0304299	0.464563
path:hsa05110	Vibrio cholerae infection	4	178	50	7315	0.0224719	0.00683527	3.28764	60;534;127124;11014	ACTB;ATP6V1G2;ATP6V1G3;KDELR2	0.0327541	0.468793
path:hsa04380	Osteoclast differentiation	7	178	128	7315	0.0393258	0.0174983	2.24741	3454;2209;2213;6772;2354;3690;2212	IFNAR1;FCGR1A;FCGR2B;STAT1;FOSB;ITGB3;FCGR2A	0.0362448	0.488239
path:hsa04260	Cardiac muscle contraction	5	178	78	7315	0.0280899	0.010663	2.63433	478;783;7170;7168;778	ATP1A3;CACNB2;TPM3;TPM1;CACNA1F	0.0409323	0.516715
path:hsa04610	Complement and coagulation cascades	5	178	79	7315	0.0280899	0.0107997	2.60098	712;2159;629;5627;2165	C1QA;F10;CFB;PROS1;F13B	0.0428716	0.516715
path:hsa05143	African trypanosomiasis	3	178	35	7315	0.0168539	0.00478469	3.52247	7064;8542;3620	THOP1;APOL1;IDO1	0.0525067	0.601201
path:hsa04213	Longevity regulating pathway	4	178	62	7315	0.0224719	0.00847573	2.65132	3170;107;2309;3304	FOXA2;ADCY1;FOXO3;HSPA1B	0.0635984	0.665061
path:hsa04721	Synaptic vesicle cycle	4	178	63	7315	0.0224719	0.00861244	2.60924	594855;534;26052;127124	CPLX3;ATP6V1G2;DNM3;ATP6V1G3	0.0666778	0.665061
path:hsa05323	Rheumatoid arthritis	5	178	90	7315	0.0280899	0.0123035	2.28308	127124;6374;4312;7422;534	ATP6V1G3;CXCL5;MMP1;VEGFA;ATP6V1G2	0.067825	0.665061
path:hsa04666	Fc gamma R-mediated phagocytosis	5	178	91	7315	0.0280899	0.0124402	2.25799	2934;2209;2213;3984;2212	GSN;FCGR1A;FCGR2B;LIMK1;FCGR2A	0.0704227	0.665061
path:hsa00100	Steroid biosynthesis	2	178	19	7315	0.011236	0.0025974	4.32584	1595;6307	CYP51A1;MSMO1	0.0768251	0.665061
path:hsa04611	Platelet activation	6	178	123	7315	0.0337079	0.0168148	2.00466	9475;51206;107;60;3690;2212	ROCK2;GP6;ADCY1;ACTB;ITGB3;FCGR2A	0.0790214	0.665061
path:hsa05202	Transcriptional misregulation in cancer	8	178	186	7315	0.0449438	0.0254272	1.76755	51513;8351;2209;4914;4149;8900;3195;7490	ETV7;HIST1H3D;FCGR1A;NTRK1;MAX;CCNA1;TLX1;WT1	0.0835375	0.665061
path:hsa04925	Aldosterone synthesis and secretion	5	178	96	7315	0.0280899	0.0131237	2.14039	478;3777;107;8913;778	ATP1A3;KCNK3;ADCY1;CACNA1G;CACNA1F	0.0842217	0.665061
path:hsa05146	Amoebiasis	5	178	96	7315	0.0280899	0.0131237	2.14039	81;9630;107;1284;2335	ACTN4;GNA14;ADCY1;COL4A2;FN1	0.0842217	0.665061
path:hsa04640	Hematopoietic cell lineage	5	178	97	7315	0.0280899	0.0132604	2.11833	1438;2209;928;3690;3565	CSF2RA;FCGR1A;CD9;ITGB3;IL4	0.0871417	0.665181
path:hsa05200	Pathways in cancer	18	178	532	7315	0.101124	0.0727273	1.39045	8325;3454;867;9475;1438;4914;107;4149;7422;8900;1284;4312;7170;238;2335;6772;2247;3565	FZD8;IFNAR1;CBL;ROCK2;CSF2RA;NTRK1;ADCY1;MAX;VEGFA;CCNA1;COL4A2;MMP1;TPM3;ALK;FN1;STAT1;FGF2;IL4	0.0956094	0.696824
path:hsa04217	Necroptosis	7	178	164	7315	0.0393258	0.0224197	1.75408	3454;8329;10038;8743;8330;6772;8336	IFNAR1;HIST1H2AI;PARP2;TNFSF10;HIST1H2AK;STAT1;HIST1H2AM	0.104748	0.696824
path:hsa05140	Leishmaniasis	4	178	74	7315	0.0224719	0.0101162	2.22138	2209;3565;6772;2212	FCGR1A;IL4;STAT1;FCGR2A	0.105427	0.696824
path:hsa04614	Renin-angiotensin system	2	178	23	7315	0.011236	0.00314422	3.57352	7064;5476	THOP1;CTSA	0.106801	0.696824
path:hsa04971	Gastric acid secretion	4	178	75	7315	0.0224719	0.0102529	2.19176	478;60;107;3772	ATP1A3;ACTB;ADCY1;KCNJ15	0.10937	0.696824
path:hsa04024	cAMP signaling pathway	8	178	198	7315	0.0449438	0.0270677	1.66042	478;9475;8310;10257;5139;107;1261;778	ATP1A3;ROCK2;ACOX3;ABCC4;PDE3A;ADCY1;CNGA3;CACNA1F	0.109544	0.696824
path:hsa05100	Bacterial invasion of epithelial cells	4	178	76	7315	0.0224719	0.0103896	2.16292	60;867;26052;2335	ACTB;CBL;DNM3;FN1	0.113379	0.701721
path:hsa01521	EGFR tyrosine kinase inhibitor resistance	4	178	79	7315	0.0224719	0.0107997	2.08079	2247;56034;7422;2309	FGF2;PDGFC;VEGFA;FOXO3	0.125786	0.721113
path:hsa05164	Influenza A	7	178	173	7315	0.0393258	0.02365	1.66282	3454;91543;8743;4939;60;6772;3304	IFNAR1;RSAD2;TNFSF10;OAS2;ACTB;STAT1;HSPA1B	0.128604	0.721113
path:hsa04670	Leukocyte transendothelial migration	5	178	112	7315	0.0280899	0.015311	1.83462	90952;81;9475;60;1500	ESAM;ACTN4;ROCK2;ACTB;CTNND1	0.13699	0.721113
path:hsa00750	Vitamin B6 metabolism	1	178	6	7315	0.00561798	0.000820232	6.84925	29968	PSAT1	0.137447	0.721113
path:hsa00440	Phosphonate and phosphinate metabolism	1	178	6	7315	0.00561798	0.000820232	6.84925	9468	PCYT1B	0.137447	0.721113
path:hsa04261	Adrenergic signaling in cardiomyocytes	6	178	144	7315	0.0337079	0.0196856	1.71231	478;107;783;7170;7168;778	ATP1A3;ADCY1;CACNB2;TPM3;TPM1;CACNA1F	0.138454	0.721113
path:hsa04966	Collecting duct acid secretion	2	178	27	7315	0.011236	0.00369105	3.04411	534;127124	ATP6V1G2;ATP6V1G3	0.139299	0.721113
path:hsa04514	Cell adhesion molecules (CAMs)	6	178	145	7315	0.0337079	0.0198223	1.7005	90952;6403;5792;6382;10666;5133	ESAM;SELP;PTPRF;SDC1;CD226;PDCD1	0.141704	0.721113
path:hsa04151	PI3K-Akt signaling pathway	12	178	351	7315	0.0674157	0.0479836	1.40497	3454;23035;4914;7422;3690;1284;3679;2335;2309;2247;56034;3565	IFNAR1;PHLPP2;NTRK1;VEGFA;ITGB3;COL4A2;ITGA7;FN1;FOXO3;FGF2;PDGFC;IL4	0.146924	0.727215
path:hsa05130	Pathogenic Escherichia coli infection	3	178	55	7315	0.0168539	0.0075188	2.24157	7280;60;9475	TUBB2A;ACTB;ROCK2	0.149254	0.727215
path:hsa04020	Calcium signaling pathway	7	178	182	7315	0.0393258	0.0248804	1.5806	9630;107;6547;93129;8913;778;22953	GNA14;ADCY1;SLC8A3;ORAI3;CACNA1G;CACNA1F;P2RX2	0.154957	0.739275
path:hsa05310	Asthma	2	178	31	7315	0.011236	0.00423787	2.65132	3565;2206	IL4;MS4A2	0.173587	0.788879
path:hsa01523	Antifolate resistance	2	178	31	7315	0.011236	0.00423787	2.65132	10257;4363	ABCC4;ABCC1	0.173587	0.788879
path:hsa04974	Protein digestion and absorption	4	178	90	7315	0.0224719	0.0123035	1.82647	11136;478;6547;1284	SLC7A9;ATP1A3;SLC8A3;COL4A2	0.175689	0.788879
path:hsa04657	IL-17 signaling pathway	4	178	93	7315	0.0224719	0.0127136	1.76755	4312;3565;6374;2354	MMP1;IL4;CXCL5;FOSB	0.190341	0.826153
path:hsa03410	Base excision repair	2	178	33	7315	0.011236	0.00451128	2.49064	10038;4595	PARP2;MUTYH	0.191206	0.826153
path:hsa04630	Jak-STAT signaling pathway	6	178	162	7315	0.0337079	0.0221463	1.52206	8835;3454;2670;1438;6772;3565	SOCS2;IFNAR1;GFAP;CSF2RA;STAT1;IL4	0.201959	0.856456
path:hsa04022	cGMP-PKG signaling pathway	6	178	163	7315	0.0337079	0.022283	1.51272	478;9475;5139;107;6547;778	ATP1A3;ROCK2;PDE3A;ADCY1;SLC8A3;CACNA1F	0.205769	0.856749
path:hsa04933	AGE-RAGE signaling pathway in diabetic complications	4	178	99	7315	0.0224719	0.0135338	1.66042	7422;6772;2335;1284	VEGFA;STAT1;FN1;COL4A2	0.220727	0.902615
path:hsa05216	Thyroid cancer	2	178	37	7315	0.011236	0.0050581	2.22138	7170;4914	TPM3;NTRK1	0.227053	0.904889
path:hsa05120	Epithelial cell signaling in Helicobacter pylori infection	3	178	68	7315	0.0168539	0.00929597	1.81304	102;534;127124	ADAM10;ATP6V1G2;ATP6V1G3	0.22927	0.904889
path:hsa04530	Tight junction	6	178	170	7315	0.0337079	0.0232399	1.45043	81;22989;11346;9475;23370;60	ACTN4;MYH15;SYNPO;ROCK2;ARHGEF18;ACTB	0.233137	0.904889
path:hsa04917	Prolactin signaling pathway	3	178	70	7315	0.0168539	0.00956938	1.76124	8835;2309;6772	SOCS2;FOXO3;STAT1	0.24226	0.913739
path:hsa04976	Bile secretion	3	178	71	7315	0.0168539	0.00970608	1.73643	478;107;10257	ATP1A3;ADCY1;ABCC4	0.2488	0.913739
path:hsa04015	Rap1 signaling pathway	7	178	210	7315	0.0393258	0.0287081	1.36985	3690;107;7422;60;2247;56034;1500	ITGB3;ADCY1;VEGFA;ACTB;FGF2;PDGFC;CTNND1	0.250396	0.913739
path:hsa00260	Glycine, serine and threonine metabolism	2	178	40	7315	0.011236	0.00546822	2.05478	314;29968	AOC2;PSAT1	0.254242	0.913739
path:hsa03320	PPAR signaling pathway	3	178	72	7315	0.0168539	0.00984279	1.71231	10062;4312;8310	NR1H3;MMP1;ACOX3	0.255368	0.913739
path:hsa05219	Bladder cancer	2	178	41	7315	0.011236	0.00560492	2.00466	4312;7422	MMP1;VEGFA	0.263328	0.927725
path:hsa04310	Wnt signaling pathway	5	178	143	7315	0.0280899	0.0195489	1.43691	8325;9475;25805;27123;51701	FZD8;ROCK2;BAMBI;DKK2;NLK	0.26847	0.931509
path:hsa00533	Glycosaminoglycan biosynthesis	1	178	14	7315	0.00561798	0.00191388	2.93539	6487	ST3GAL3	0.291917	0.946888
path:hsa04062	Chemokine signaling pathway	6	178	185	7315	0.0337079	0.0252905	1.33283	1232;9475;107;2309;6772;6374	CCR3;ROCK2;ADCY1;FOXO3;STAT1;CXCL5	0.295124	0.946888
path:hsa02010	ABC transporters	2	178	45	7315	0.011236	0.00615174	1.82647	10257;4363	ABCC4;ABCC1	0.299638	0.946888
path:hsa04930	Type II diabetes mellitus	2	178	46	7315	0.011236	0.00628845	1.78676	8835;8913	SOCS2;CACNA1G	0.308681	0.946888
path:hsa04919	Thyroid hormone signaling pathway	4	178	116	7315	0.0224719	0.0158578	1.41709	3690;60;6772;478	ITGB3;ACTB;STAT1;ATP1A3	0.312244	0.946888
path:hsa04921	Oxytocin signaling pathway	5	178	153	7315	0.0280899	0.0209159	1.34299	9475;107;783;60;778	ROCK2;ADCY1;CACNB2;ACTB;CACNA1F	0.315924	0.946888
path:hsa04961	Endocrine and other factor-regulated calcium reabsorption	2	178	47	7315	0.011236	0.00642515	1.74874	478;26052	ATP1A3;DNM3	0.317702	0.946888
path:hsa04330	Notch signaling pathway	2	178	48	7315	0.011236	0.00656186	1.71231	55851;151636	PSENEN;DTX3L	0.326695	0.946888
path:hsa04060	Cytokine-cytokine receptor interaction	8	178	270	7315	0.0449438	0.0369105	1.21764	1232;3454;1438;8743;7422;56034;3565;6374	CCR3;IFNAR1;CSF2RA;TNFSF10;VEGFA;PDGFC;IL4;CXCL5	0.335424	0.946888
path:hsa05144	Malaria	2	178	49	7315	0.011236	0.00669856	1.67737	6403;6382	SELP;SDC1	0.335657	0.946888
path:hsa04270	Vascular smooth muscle contraction	4	178	121	7315	0.0224719	0.0165414	1.35853	94274;778;107;9475	PPP1R14A;CACNA1F;ADCY1;ROCK2	0.339982	0.946888
path:hsa04911	Insulin secretion	3	178	85	7315	0.0168539	0.01162	1.45043	778;107;478	CACNA1F;ADCY1;ATP1A3	0.342101	0.946888
path:hsa00360	Phenylalanine metabolism	1	178	17	7315	0.00561798	0.00232399	2.41738	314	AOC2	0.342461	0.946888
path:hsa04979	Cholesterol metabolism	2	178	50	7315	0.011236	0.00683527	1.64382	1071;3990	CETP;LIPC	0.344585	0.946888
path:hsa05132	Salmonella infection	3	178	86	7315	0.0168539	0.0117567	1.43356	60;2316;9475	ACTB;FLNA;ROCK2	0.348799	0.946888
path:hsa04727	GABAergic synapse	3	178	88	7315	0.0168539	0.0120301	1.40098	778;2568;107	CACNA1F;GABRP;ADCY1	0.362172	0.946888
path:hsa04540	Gap junction	3	178	88	7315	0.0168539	0.0120301	1.40098	56034;107;7280	PDGFC;ADCY1;TUBB2A	0.362172	0.946888
path:hsa05165	Human papillomavirus infection	9	178	319	7315	0.0505618	0.043609	1.15943	8325;3454;8900;7422;1284;3679;2335;6772;3690	FZD8;IFNAR1;CCNA1;VEGFA;COL4A2;ITGA7;FN1;STAT1;ITGB3	0.373057	0.946888
path:hsa04141	Protein processing in endoplasmic reticulum	5	178	165	7315	0.0280899	0.0225564	1.24532	22824;55741;10960;10525;3304	HSPA4L;EDEM2;LMAN2;HYOU1;HSPA1B	0.374098	0.946888
path:hsa00531	Glycosaminoglycan degradation	1	178	19	7315	0.00561798	0.0025974	2.16292	10855	HPSE	0.374147	0.946888
path:hsa04923	Regulation of lipolysis in adipocytes	2	178	54	7315	0.011236	0.00738209	1.52206	107;11343	ADCY1;MGLL	0.379876	0.946888
path:hsa05032	Morphine addiction	3	178	91	7315	0.0168539	0.0124402	1.3548	2568;5139;107	GABRP;PDE3A;ADCY1	0.382152	0.946888
path:hsa04926	Relaxin signaling pathway	4	178	130	7315	0.0224719	0.0177717	1.26448	7422;4312;107;1284	VEGFA;MMP1;ADCY1;COL4A2	0.390034	0.946888
path:hsa05222	Small cell lung cancer	3	178	93	7315	0.0168539	0.0127136	1.32566	2335;4149;1284	FN1;MAX;COL4A2	0.395399	0.946888
path:hsa05160	Hepatitis C	4	178	131	7315	0.0224719	0.0179084	1.25482	4939;3454;6772;10062	OAS2;IFNAR1;STAT1;NR1H3	0.395577	0.946888
path:hsa04713	Circadian entrainment	3	178	96	7315	0.0168539	0.0131237	1.28423	9722;107;8913	NOS1AP;ADCY1;CACNA1G	0.415126	0.946888
path:hsa04972	Pancreatic secretion	3	178	96	7315	0.0168539	0.0131237	1.28423	5874;107;478	RAB27B;ADCY1;ATP1A3	0.415126	0.946888
path:hsa00514	Other types of O-glycan biosynthesis	1	178	22	7315	0.00561798	0.00300752	1.86798	6487	ST3GAL3	0.418851	0.946888
path:hsa05416	Viral myocarditis	2	178	59	7315	0.011236	0.00806562	1.39307	1981;60	EIF4G1;ACTB	0.422828	0.946888
path:hsa01040	Biosynthesis of unsaturated fatty acids	1	178	23	7315	0.00561798	0.00314422	1.78676	8310	ACOX3	0.433035	0.946888
path:hsa03060	Protein export	1	178	23	7315	0.00561798	0.00314422	1.78676	9789	SPCS2	0.433035	0.946888
path:hsa00515	Mannose type O-glycan biosynthesis	1	178	23	7315	0.00561798	0.00314422	1.78676	6487	ST3GAL3	0.433035	0.946888
path:hsa04964	Proximal tubule bicarbonate reclamation	1	178	23	7315	0.00561798	0.00314422	1.78676	478	ATP1A3	0.433035	0.946888
path:hsa04210	Apoptosis	4	178	138	7315	0.0224719	0.0188653	1.19117	60;8743;10038;4914	ACTB;TNFSF10;PARP2;NTRK1	0.434115	0.946888
path:hsa05418	Fluid shear stress and atherosclerosis	4	178	139	7315	0.0224719	0.0190021	1.1826	3690;60;7422;6382	ITGB3;ACTB;VEGFA;SDC1	0.439571	0.946888
path:hsa00561	Glycerolipid metabolism	2	178	61	7315	0.011236	0.00833903	1.34739	11343;3990	MGLL;LIPC	0.439584	0.946888
path:hsa00534	Glycosaminoglycan biosynthesis	1	178	24	7315	0.00561798	0.00328093	1.71231	9653	HS2ST1	0.446875	0.946888
path:hsa04977	Vitamin digestion and absorption	1	178	24	7315	0.00561798	0.00328093	1.71231	4363	ABCC1	0.446875	0.946888
path:hsa05142	Chagas disease (American trypanosomiasis)	3	178	102	7315	0.0168539	0.013944	1.20869	712;9630;107	C1QA;GNA14;ADCY1	0.453931	0.946888
path:hsa04660	T cell receptor signaling pathway	3	178	103	7315	0.0168539	0.0140807	1.19696	5133;3565;867	PDCD1;IL4;CBL	0.460299	0.946888
path:hsa00592	alpha-Linolenic acid metabolism	1	178	25	7315	0.00561798	0.00341763	1.64382	8310	ACOX3	0.460379	0.946888
path:hsa00062	Fatty acid elongation	1	178	25	7315	0.00561798	0.00341763	1.64382	79993	ELOVL7	0.460379	0.946888
path:hsa05321	Inflammatory bowel disease (IBD)	2	178	65	7315	0.011236	0.00888585	1.26448	3565;6772	IL4;STAT1	0.472281	0.946888
path:hsa04924	Renin secretion	2	178	65	7315	0.011236	0.00888585	1.26448	778;5139	CACNA1F;PDE3A	0.472281	0.946888
path:hsa05131	Shigellosis	2	178	65	7315	0.011236	0.00888585	1.26448	60;9475	ACTB;ROCK2	0.472281	0.946888
path:hsa04950	Maturity onset diabetes of the young	1	178	26	7315	0.00561798	0.00355434	1.5806	3170	FOXA2	0.473555	0.946888
path:hsa05167	Kaposi's sarcoma-associated herpesvirus infection	5	178	186	7315	0.0280899	0.0254272	1.10472	1232;3454;7422;6772;2247	CCR3;IFNAR1;VEGFA;STAT1;FGF2	0.475294	0.946888
path:hsa04072	Phospholipase D signaling pathway	4	178	146	7315	0.0224719	0.019959	1.1259	56034;107;26052;2206	PDGFC;ADCY1;DNM3;MS4A2	0.477306	0.946888
path:hsa05223	Non-small cell lung cancer	2	178	66	7315	0.011236	0.00902256	1.24532	2309;238	FOXO3;ALK	0.480277	0.946888
path:hsa05221	Acute myeloid leukemia	2	178	66	7315	0.011236	0.00902256	1.24532	2209;8900	FCGR1A;CCNA1	0.480277	0.946888
path:hsa00601	Glycosphingolipid biosynthesis	1	178	27	7315	0.00561798	0.00369105	1.52206	6487	ST3GAL3	0.486411	0.946888
path:hsa04723	Retrograde endocannabinoid signaling	4	178	148	7315	0.0224719	0.0202324	1.11069	778;2568;107;11343	CACNA1F;GABRP;ADCY1;MGLL	0.487916	0.946888
path:hsa04664	Fc epsilon RI signaling pathway	2	178	68	7315	0.011236	0.00929597	1.20869	3565;2206	IL4;MS4A2	0.496045	0.952172
path:hsa04744	Phototransduction	1	178	28	7315	0.00561798	0.00382775	1.4677	2986	GUCY2F	0.498955	0.952172
path:hsa00410	beta-Alanine metabolism	1	178	31	7315	0.00561798	0.00423787	1.32566	314	AOC2	0.534787	0.959793
path:hsa04918	Thyroid hormone synthesis	2	178	74	7315	0.011236	0.0101162	1.11069	478;107	ATP1A3;ADCY1	0.541491	0.959793
path:hsa04136	Autophagy	1	178	32	7315	0.00561798	0.00437457	1.28423	10533	ATG7	0.546155	0.959793
path:hsa05212	Pancreatic cancer	2	178	75	7315	0.011236	0.0102529	1.09588	7422;6772	VEGFA;STAT1	0.548786	0.959793
path:hsa04071	Sphingolipid signaling pathway	3	178	118	7315	0.0168539	0.0161312	1.0448	4363;9475;2206	ABCC1;ROCK2;MS4A2	0.551517	0.959793
path:hsa05133	Pertussis	2	178	76	7315	0.011236	0.0103896	1.08146	712;6374	C1QA;CXCL5	0.556	0.959793
path:hsa05218	Melanoma	2	178	76	7315	0.011236	0.0103896	1.08146	2247;56034	FGF2;PDGFC	0.556	0.959793
path:hsa04130	SNARE interactions in vesicular transport	1	178	34	7315	0.00561798	0.00464798	1.20869	10791	VAMP5	0.56807	0.959793
path:hsa04740	Olfactory transduction	10	178	419	7315	0.0561798	0.0572796	0.9808	219981;134083;341568;6547;1261;442194;282775;347168;81392;390260	OR5A2;OR2Y1;OR8S1;SLC8A3;CNGA3;OR10C1;OR5J2;OR1J1;OR2AE1;OR6X1	0.572422	0.959793
path:hsa05020	Prion diseases	1	178	35	7315	0.00561798	0.00478469	1.17416	712	C1QA	0.57863	0.959793
path:hsa00350	Tyrosine metabolism	1	178	35	7315	0.00561798	0.00478469	1.17416	314	AOC2	0.57863	0.959793
path:hsa04621	NOD-like receptor signaling pathway	4	178	168	7315	0.0224719	0.0229665	0.978464	4939;3454;6772;2633	OAS2;IFNAR1;STAT1;GBP1	0.588491	0.959793
path:hsa04960	Aldosterone-regulated sodium reabsorption	1	178	37	7315	0.00561798	0.0050581	1.11069	478	ATP1A3	0.598985	0.959793
path:hsa05010	Alzheimer's disease	4	178	171	7315	0.0224719	0.0233766	0.961298	102;778;55851;4137	ADAM10;CACNA1F;PSENEN;MAPT	0.602572	0.959793
path:hsa04742	Taste transduction	2	178	83	7315	0.011236	0.0113465	0.990253	22953;259296	P2RX2;TAS2R50	0.604203	0.959793
path:hsa05330	Allograft rejection	1	178	38	7315	0.00561798	0.00519481	1.08146	3565	IL4	0.608792	0.959793
path:hsa04350	TGF-beta signaling pathway	2	178	84	7315	0.011236	0.0114833	0.978464	25805;5308	BAMBI;PITX2	0.610759	0.959793
path:hsa00230	Purine metabolism	4	178	175	7315	0.0224719	0.0239234	0.939326	5149;5139;107;2986	PDE6H;PDE3A;ADCY1;GUCY2F	0.620893	0.959793
path:hsa04360	Axon guidance	4	178	175	7315	0.0224719	0.0239234	0.939326	7869;3984;10507;9475	SEMA3B;LIMK1;SEMA4D;ROCK2	0.620893	0.959793
path:hsa04216	Ferroptosis	1	178	40	7315	0.00561798	0.00546822	1.02739	10533	ATG7	0.627698	0.959793
path:hsa05033	Nicotine addiction	1	178	40	7315	0.00561798	0.00546822	1.02739	2568	GABRP	0.627698	0.959793
path:hsa00380	Tryptophan metabolism	1	178	40	7315	0.00561798	0.00546822	1.02739	3620	IDO1	0.627698	0.959793
path:hsa04068	FoxO signaling pathway	3	178	132	7315	0.0168539	0.0180451	0.933989	51701;8743;2309	NLK;TNFSF10;FOXO3	0.627977	0.959793
path:hsa04650	Natural killer cell mediated cytotoxicity	3	178	133	7315	0.0168539	0.0181818	0.926966	259197;3454;8743	NCR3;IFNAR1;TNFSF10	0.633085	0.959793
path:hsa05152	Tuberculosis	4	178	179	7315	0.0224719	0.0244703	0.918335	2213;2209;6772;2212	FCGR2B;FCGR1A;STAT1;FCGR2A	0.638681	0.959793
path:hsa04211	Longevity regulating pathway	2	178	89	7315	0.011236	0.0121668	0.923495	107;2309	ADCY1;FOXO3	0.642305	0.959793
path:hsa04970	Salivary secretion	2	178	90	7315	0.011236	0.0123035	0.913233	478;107	ATP1A3;ADCY1	0.648369	0.959793
path:hsa04910	Insulin signaling pathway	3	178	138	7315	0.0168539	0.0188653	0.893381	8835;867;5792	SOCS2;CBL;PTPRF	0.657896	0.959793
path:hsa04912	GnRH signaling pathway	2	178	92	7315	0.011236	0.0125769	0.893381	778;107	CACNA1F;ADCY1	0.660253	0.959793
path:hsa04658	Th1 and Th2 cell differentiation	2	178	92	7315	0.011236	0.0125769	0.893381	3565;6772	IL4;STAT1	0.660253	0.959793
path:hsa04550	Signaling pathways regulating pluripotency of stem cells	3	178	139	7315	0.0168539	0.0190021	0.886953	2247;80712;8325	FGF2;ESX1;FZD8	0.662712	0.959793
path:hsa00071	Fatty acid degradation	1	178	44	7315	0.00561798	0.00601504	0.933989	8310	ACOX3	0.662826	0.959793
path:hsa04973	Carbohydrate digestion and absorption	1	178	44	7315	0.00561798	0.00601504	0.933989	478	ATP1A3	0.662826	0.959793
path:hsa05168	Herpes simplex infection	4	178	185	7315	0.0224719	0.0252905	0.888551	4939;3454;6772;6427	OAS2;IFNAR1;STAT1;SRSF2	0.664339	0.959793
path:hsa00270	Cysteine and methionine metabolism	1	178	45	7315	0.00561798	0.00615174	0.913233	84245	MRI1	0.671081	0.959793
path:hsa00565	Ether lipid metabolism	1	178	45	7315	0.00561798	0.00615174	0.913233	5049	PAFAH1B2	0.671081	0.959793
path:hsa03050	Proteasome	1	178	45	7315	0.00561798	0.00615174	0.913233	5699	PSMB10	0.671081	0.959793
path:hsa00983	Drug metabolism	1	178	46	7315	0.00561798	0.00628845	0.893381	7172	TPMT	0.679134	0.959793
path:hsa05161	Hepatitis B	3	178	144	7315	0.0168539	0.0196856	0.856156	8900;3454;6772	CCNA1;IFNAR1;STAT1	0.686059	0.959793
path:hsa04750	Inflammatory mediator regulation of TRP channels	2	178	97	7315	0.011236	0.0132604	0.84733	4914;107	NTRK1;ADCY1	0.688561	0.959793
path:hsa04915	Estrogen signaling pathway	2	178	98	7315	0.011236	0.0133971	0.838684	107;3304	ADCY1;HSPA1B	0.693986	0.959793
path:hsa00520	Amino sugar and nucleotide sugar metabolism	1	178	48	7315	0.00561798	0.00656186	0.856156	55577	NAGK	0.694657	0.959793
path:hsa01212	Fatty acid metabolism	1	178	48	7315	0.00561798	0.00656186	0.856156	8310	ACOX3	0.694657	0.959793
path:hsa05231	Choline metabolism in cancer	2	178	99	7315	0.011236	0.0135338	0.830212	56034;9468	PDGFC;PCYT1B	0.699333	0.959793
path:hsa04914	Progesterone-mediated oocyte maturation	2	178	99	7315	0.011236	0.0135338	0.830212	8900;107	CCNA1;ADCY1	0.699333	0.959793
path:hsa05030	Cocaine addiction	1	178	49	7315	0.00561798	0.00669856	0.838684	2354	FOSB	0.702136	0.959793
path:hsa04672	Intestinal immune network for IgA production	1	178	49	7315	0.00561798	0.00669856	0.838684	3565	IL4	0.702136	0.959793
path:hsa04913	Ovarian steroidogenesis	1	178	50	7315	0.00561798	0.00683527	0.82191	107	ADCY1	0.709433	0.959793
path:hsa04916	Melanogenesis	2	178	101	7315	0.011236	0.0138072	0.813772	8325;107	FZD8;ADCY1	0.709796	0.959793
path:hsa04978	Mineral absorption	1	178	51	7315	0.00561798	0.00697198	0.805794	478	ATP1A3	0.716552	0.959793
path:hsa04150	mTOR signaling pathway	3	178	151	7315	0.0168539	0.0206425	0.816467	8325;534;127124	FZD8;ATP6V1G2;ATP6V1G3	0.716702	0.959793
path:hsa04620	Toll-like receptor signaling pathway	2	178	104	7315	0.011236	0.0142174	0.790298	3454;6772	IFNAR1;STAT1	0.724922	0.965158
path:hsa05320	Autoimmune thyroid disease	1	178	53	7315	0.00561798	0.00724539	0.775387	3565	IL4	0.730274	0.965828
path:hsa04659	Th17 cell differentiation	2	178	107	7315	0.011236	0.0146275	0.76814	3565;6772	IL4;STAT1	0.739381	0.965828
path:hsa04931	Insulin resistance	2	178	107	7315	0.011236	0.0146275	0.76814	10062;5792	NR1H3;PTPRF	0.739381	0.965828
path:hsa05134	Legionellosis	1	178	55	7315	0.00561798	0.0075188	0.747191	3304	HSPA1B	0.743336	0.965828
path:hsa04218	Cellular senescence	3	178	160	7315	0.0168539	0.0218729	0.770541	8900;2309;10114	CCNA1;FOXO3;HIPK3	0.752658	0.965828
path:hsa05213	Endometrial cancer	1	178	58	7315	0.00561798	0.00792891	0.708543	2309	FOXO3	0.761758	0.965828
path:hsa04725	Cholinergic synapse	2	178	112	7315	0.011236	0.015311	0.733848	778;107	CACNA1F;ADCY1	0.762044	0.965828
path:hsa05145	Toxoplasmosis	2	178	113	7315	0.011236	0.0154477	0.727354	6772;3304	STAT1;HSPA1B	0.766367	0.965828
path:hsa00310	Lysine degradation	1	178	59	7315	0.00561798	0.00806562	0.696534	5352	PLOD2	0.767601	0.965828
path:hsa04370	VEGF signaling pathway	1	178	59	7315	0.00561798	0.00806562	0.696534	7422	VEGFA	0.767601	0.965828
path:hsa05217	Basal cell carcinoma	1	178	63	7315	0.00561798	0.00861244	0.65231	8325	FZD8	0.789585	0.969411
path:hsa04722	Neurotrophin signaling pathway	2	178	119	7315	0.011236	0.0162679	0.690681	4914;2309	NTRK1;FOXO3	0.790906	0.969411
path:hsa04152	AMPK signaling pathway	2	178	121	7315	0.011236	0.0165414	0.679265	8900;2309	CCNA1;FOXO3	0.79857	0.969411
path:hsa04137	Mitophagy	1	178	65	7315	0.00561798	0.00888585	0.632239	2309	FOXO3	0.799788	0.969411
path:hsa05230	Central carbon metabolism in cancer	1	178	65	7315	0.00561798	0.00888585	0.632239	4914	NTRK1	0.799788	0.969411
path:hsa04142	Lysosome	2	178	123	7315	0.011236	0.0168148	0.66822	5476;23163	CTSA;GGA3	0.805985	0.969411
path:hsa04720	Long-term potentiation	1	178	67	7315	0.00561798	0.00915926	0.613366	107	ADCY1	0.809499	0.969411
path:hsa05031	Amphetamine addiction	1	178	68	7315	0.00561798	0.00929597	0.604346	2354	FOSB	0.814177	0.969411
path:hsa05211	Renal cell carcinoma	1	178	69	7315	0.00561798	0.00943267	0.595587	7422	VEGFA	0.818742	0.969411
path:hsa04140	Autophagy	2	178	128	7315	0.011236	0.0174983	0.642117	118471;10533	PRAP1;ATG7	0.823475	0.969411
path:hsa04662	B cell receptor signaling pathway	1	178	71	7315	0.00561798	0.00970608	0.57881	2213	FCGR2B	0.827538	0.969411
path:hsa04014	Ras signaling pathway	4	178	236	7315	0.0224719	0.0322625	0.696534	2247;56034;4914;7422	FGF2;PDGFC;NTRK1;VEGFA	0.832223	0.969411
path:hsa00190	Oxidative phosphorylation	2	178	133	7315	0.011236	0.0181818	0.617978	534;127124	ATP6V1G2;ATP6V1G3	0.839544	0.969411
path:hsa01230	Biosynthesis of amino acids	1	178	74	7315	0.00561798	0.0101162	0.555345	29968	PSAT1	0.839943	0.969411
path:hsa03040	Spliceosome	2	178	134	7315	0.011236	0.0183185	0.613366	6427;3304	SRSF2;HSPA1B	0.842596	0.969411
path:hsa04144	Endocytosis	4	178	244	7315	0.0224719	0.0333561	0.673697	23362;867;26052;3304	PSD3;CBL;DNM3;HSPA1B	0.850958	0.969411
path:hsa04371	Apelin signaling pathway	2	178	137	7315	0.011236	0.0187286	0.599934	107;6547	ADCY1;SLC8A3	0.851439	0.969411
path:hsa04120	Ubiquitin mediated proteolysis	2	178	137	7315	0.011236	0.0187286	0.599934	7334;867	UBE2N;CBL	0.851439	0.969411
path:hsa04612	Antigen processing and presentation	1	178	77	7315	0.00561798	0.0105263	0.533708	3304	HSPA1B	0.851461	0.969411
path:hsa05220	Chronic myeloid leukemia	1	178	78	7315	0.00561798	0.010663	0.526865	867	CBL	0.855114	0.969411
path:hsa04146	Peroxisome	1	178	83	7315	0.00561798	0.0113465	0.495127	8310	ACOX3	0.872081	0.982512
path:hsa04012	ErbB signaling pathway	1	178	86	7315	0.00561798	0.0117567	0.477855	867	CBL	0.881297	0.982512
path:hsa05224	Breast cancer	2	178	151	7315	0.011236	0.0206425	0.544311	2247;8325	FGF2;FZD8	0.887031	0.982512
path:hsa05226	Gastric cancer	2	178	153	7315	0.011236	0.0209159	0.537196	2247;8325	FGF2;FZD8	0.891421	0.982512
path:hsa04390	Hippo signaling pathway	2	178	154	7315	0.011236	0.0210526	0.533708	8325;60	FZD8;ACTB	0.893557	0.982512
path:hsa03015	mRNA surveillance pathway	1	178	91	7315	0.00561798	0.0124402	0.451599	79869	CPSF7	0.895212	0.982512
path:hsa04064	NF-kappa B signaling pathway	1	178	95	7315	0.00561798	0.012987	0.432584	79092	CARD14	0.905167	0.982512
path:hsa01522	Endocrine resistance	1	178	96	7315	0.00561798	0.0131237	0.428078	107	ADCY1	0.907505	0.982512
path:hsa00564	Glycerophospholipid metabolism	1	178	97	7315	0.00561798	0.0132604	0.423665	9468	PCYT1B	0.909786	0.982512
path:hsa05215	Prostate cancer	1	178	97	7315	0.00561798	0.0132604	0.423665	56034	PDGFC	0.909786	0.982512
path:hsa04066	HIF-1 signaling pathway	1	178	100	7315	0.00561798	0.0136705	0.410955	7422	VEGFA	0.916297	0.982512
path:hsa05225	Hepatocellular carcinoma	2	178	168	7315	0.011236	0.0229665	0.489232	8325;60	FZD8;ACTB	0.919644	0.982512
path:hsa03013	RNA transport	2	178	171	7315	0.011236	0.0233766	0.480649	10419;1981	PRMT5;EIF4G1	0.924395	0.982512
path:hsa04668	TNF signaling pathway	1	178	108	7315	0.00561798	0.0147642	0.380514	6374	CXCL5	0.931466	0.982512
path:hsa05206	MicroRNAs in cancer	4	178	299	7315	0.0224719	0.0408749	0.549773	3690;7422;7168;4363	ITGB3;VEGFA;TPM1;ABCC1	0.937661	0.982512
path:hsa04726	Serotonergic synapse	1	178	113	7315	0.00561798	0.0154477	0.363677	778	CACNA1F	0.939524	0.982512
path:hsa04724	Glutamatergic synapse	1	178	114	7315	0.00561798	0.0155844	0.360487	107	ADCY1	0.941018	0.982512
path:hsa01200	Carbon metabolism	1	178	116	7315	0.00561798	0.0158578	0.354272	29968	PSAT1	0.943898	0.982512
path:hsa04110	Cell cycle	1	178	124	7315	0.00561798	0.0169515	0.331415	8900	CCNA1	0.954086	0.98417
path:hsa04114	Oocyte meiosis	1	178	124	7315	0.00561798	0.0169515	0.331415	107	ADCY1	0.954086	0.98417
path:hsa05169	Epstein-Barr virus infection	2	178	203	7315	0.011236	0.0277512	0.404882	8900;3304	CCNA1;HSPA1B	0.961063	0.986922
path:hsa04080	Neuroactive ligand-receptor interaction	3	178	278	7315	0.0168539	0.0380041	0.443477	2568;22953;23620	GABRP;P2RX2;NTSR2	0.968481	0.988032
path:hsa05012	Parkinson's disease	1	178	142	7315	0.00561798	0.0194122	0.289405	7345	UCHL1	0.970774	0.988032
path:hsa04932	Non-alcoholic fatty liver disease (NAFLD)	1	178	149	7315	0.00561798	0.0203691	0.275809	10062	NR1H3	0.97549	0.988439
path:hsa05166	HTLV-I infection	2	178	255	7315	0.011236	0.0348599	0.322318	8325;107	FZD8;ADCY1	0.987317	0.996015
path:hsa05016	Huntington's disease	1	178	193	7315	0.00561798	0.0263841	0.21293	7052	TGM2	0.991923	0.996274
path:hsa01100	Metabolic pathways	17	178	1271	7315	0.0955056	0.173753	0.549665	55577;6487;10855;127124;8310;29968;1595;9468;534;314;11343;3620;3990;5049;6307;5428;84245	NAGK;ST3GAL3;HPSE;ATP6V1G3;ACOX3;PSAT1;CYP51A1;PCYT1B;ATP6V1G2;AOC2;MGLL;IDO1;LIPC;PAFAH1B2;MSMO1;POLG;MRI1	0.998998	0.998998
