# Supplementary material for: A comprehensive genome-wide analysis of long non-coding RNA and mRNA expression profiles of JAK2V617F-positive classical myeloproliferative neoplasms
Source: Bioengineered. 2021 Dec 14;12(2):10564–86. doi: 10.1080/21655979.2021.2000226 (PMC8810098; doi:10.1080/21655979.2021.2000226)
Supplement: Supplemental Material [file KBIE_A_2000226_SM3725.zip › supplementary/Supplementary_Table_4.xlsx]

## Sheet: trans_stat
TransFactor	count
BATF	1
JUND	1
IRF4	1
IRF3	1
HNF4A	1
POLR3A	1
RFX5	1
ZBTB7A	1
FOSL1	1
MYC	1
ELK4	1
SRF	1
EGR1	1
BCL11A	1
E2F6	1
ZBTB33	1
ESR1	2
ETS1	2
CTCF	2
SREBF1	2
IRF1	2
NRF1	3
HNF4G	3
RDBP	3
USF2	3
SIRT6	3
PBX3	4
NFYA	4
ZEB1	4
ELF1	4
EP300	4
SIN3A	5
JUN	5
TAF1	5
GATA1	5
TAL1	6
STAT1	6
NFYB	7
POU2F2	7
TRIM28	7
SMARCB1	7
SMARCA4	7
STAT2	8
TAF7	8
GTF2B	9
TBP	10
BCLAF1	10
HSF1	10
KAT2A	10
GATA2	10
GTF2F1	11
MAFK	12
MAFF	15
NFE2	16
SPI1	16
RAD21	23
SP1	38
SUZ12	49
CTBP2	53
REST	64
