# Supplementary material for: A comprehensive genome-wide analysis of long non-coding RNA and mRNA expression profiles of JAK2V617F-positive classical myeloproliferative neoplasms
Source: Bioengineered. 2021 Dec 14;12(2):10564–86. doi: 10.1080/21655979.2021.2000226 (PMC8810098; doi:10.1080/21655979.2021.2000226)
Supplement: Supplemental Material [file KBIE_A_2000226_SM3725.zip › supplementary/Supplementary_Table_5.xlsx]

## Sheet: lncRNA_mRNA_TF
mRNA	type	lncRNA_or_TF	type
PTF1A	mRNA	SUZ12	TF
HOXA2	mRNA	SUZ12	TF
GATA4	mRNA	SUZ12	TF
WNT7B	mRNA	SUZ12	TF
IRX3	mRNA	SUZ12	TF
TLX3	mRNA	SUZ12	TF
DLX2	mRNA	SUZ12	TF
NKX6-1	mRNA	SUZ12	TF
SLC32A1	mRNA	SUZ12	TF
FOXJ1	mRNA	SUZ12	TF
VSX2	mRNA	SUZ12	TF
PDX1	mRNA	SUZ12	TF
KCNA1	mRNA	SUZ12	TF
HAND2	mRNA	SUZ12	TF
EVX1	mRNA	SUZ12	TF
ONECUT3	mRNA	SUZ12	TF
TBX2	mRNA	SUZ12	TF
TLX1	mRNA	SUZ12	TF
TMEM59L	mRNA	SUZ12	TF
TBX4	mRNA	SUZ12	TF
NKX2-6	mRNA	SUZ12	TF
FEV	mRNA	SUZ12	TF
HOXC12	mRNA	SUZ12	TF
HELT	mRNA	SUZ12	TF
RFX4	mRNA	SUZ12	TF
EN1	mRNA	SUZ12	TF
FEZF2	mRNA	SUZ12	TF
PRDM12	mRNA	SUZ12	TF
EMX2	mRNA	SUZ12	TF
SIM1	mRNA	SUZ12	TF
SIX2	mRNA	SUZ12	TF
BARHL2	mRNA	SUZ12	TF
SIX3	mRNA	SUZ12	TF
DLX6	mRNA	SUZ12	TF
ASCL1	mRNA	SUZ12	TF
ESX1	mRNA	SUZ12	TF
ISLR2	mRNA	SUZ12	TF
PAX6	mRNA	SUZ12	TF
SLC18A3	mRNA	SUZ12	TF
NEUROG3	mRNA	SUZ12	TF
GSX1	mRNA	SUZ12	TF
CBX8	mRNA	SUZ12	TF
FRG2C	mRNA	SUZ12	TF
ARX	mRNA	SUZ12	TF
BARX1	mRNA	SUZ12	TF
HOXA2	mRNA	CTBP2	TF
GATA4	mRNA	CTBP2	TF
IRX3	mRNA	CTBP2	TF
DLX2	mRNA	CTBP2	TF
NKX6-1	mRNA	CTBP2	TF
FOXJ1	mRNA	CTBP2	TF
ONECUT3	mRNA	CTBP2	TF
TBX2	mRNA	CTBP2	TF
TLX1	mRNA	CTBP2	TF
ARX	mRNA	CTBP2	TF
NKX2-6	mRNA	CTBP2	TF
RAX	mRNA	CTBP2	TF
FEV	mRNA	CTBP2	TF
EN1	mRNA	CTBP2	TF
FEZF2	mRNA	CTBP2	TF
PRDM12	mRNA	CTBP2	TF
BARHL2	mRNA	CTBP2	TF
SIX3	mRNA	CTBP2	TF
DLX6	mRNA	CTBP2	TF
SLC32A1	mRNA	CTBP2	TF
HAND2	mRNA	CTBP2	TF
EVX1	mRNA	CTBP2	TF
TBX4	mRNA	CTBP2	TF
RFX4	mRNA	CTBP2	TF
EMX2	mRNA	CTBP2	TF
SIX2	mRNA	CTBP2	TF
PITX1	mRNA	SUZ12	TF
EOMES	mRNA	CTBP2	TF
PTF1A	mRNA	FN091184R	lncRNA
HOXA2	mRNA	FN091184R	lncRNA
GATA4	mRNA	FN091184R	lncRNA
WNT7B	mRNA	FN091184R	lncRNA
IRX3	mRNA	FN091184R	lncRNA
TLX3	mRNA	FN091184R	lncRNA
DLX2	mRNA	FN091184R	lncRNA
NKX6-1	mRNA	FN091184R	lncRNA
SLC32A1	mRNA	FN091184R	lncRNA
FOXJ1	mRNA	FN091184R	lncRNA
VSX2	mRNA	FN091184R	lncRNA
PDX1	mRNA	FN091184R	lncRNA
KCNA1	mRNA	FN091184R	lncRNA
HAND2	mRNA	FN091184R	lncRNA
EVX1	mRNA	FN091184R	lncRNA
ONECUT3	mRNA	FN091184R	lncRNA
TBX2	mRNA	FN091184R	lncRNA
TLX1	mRNA	FN091184R	lncRNA
TMEM59L	mRNA	FN091184R	lncRNA
TBX4	mRNA	FN091184R	lncRNA
NKX2-6	mRNA	FN091184R	lncRNA
FEV	mRNA	FN091184R	lncRNA
HOXC12	mRNA	FN091184R	lncRNA
HELT	mRNA	FN091184R	lncRNA
RFX4	mRNA	FN091184R	lncRNA
EN1	mRNA	FN091184R	lncRNA
FEZF2	mRNA	FN091184R	lncRNA
PRDM12	mRNA	FN091184R	lncRNA
EMX2	mRNA	FN091184R	lncRNA
SIM1	mRNA	FN091184R	lncRNA
SIX2	mRNA	FN091184R	lncRNA
BARHL2	mRNA	FN091184R	lncRNA
SIX3	mRNA	FN091184R	lncRNA
DLX6	mRNA	FN091184R	lncRNA
ASCL1	mRNA	FN091184R	lncRNA
ESX1	mRNA	FN091184R	lncRNA
PTF1A	mRNA	ENST00000452500	lncRNA
HOXA2	mRNA	ENST00000452500	lncRNA
ISLR2	mRNA	ENST00000452500	lncRNA
GATA4	mRNA	ENST00000452500	lncRNA
WNT7B	mRNA	ENST00000452500	lncRNA
IRX3	mRNA	ENST00000452500	lncRNA
TLX3	mRNA	ENST00000452500	lncRNA
PAX6	mRNA	ENST00000452500	lncRNA
DLX2	mRNA	ENST00000452500	lncRNA
NKX6-1	mRNA	ENST00000452500	lncRNA
SLC32A1	mRNA	ENST00000452500	lncRNA
FOXJ1	mRNA	ENST00000452500	lncRNA
SLC18A3	mRNA	ENST00000452500	lncRNA
VSX2	mRNA	ENST00000452500	lncRNA
PDX1	mRNA	ENST00000452500	lncRNA
NEUROG3	mRNA	ENST00000452500	lncRNA
KCNA1	mRNA	ENST00000452500	lncRNA
HAND2	mRNA	ENST00000452500	lncRNA
EVX1	mRNA	ENST00000452500	lncRNA
ONECUT3	mRNA	ENST00000452500	lncRNA
TBX2	mRNA	ENST00000452500	lncRNA
TLX1	mRNA	ENST00000452500	lncRNA
TMEM59L	mRNA	ENST00000452500	lncRNA
GSX1	mRNA	ENST00000452500	lncRNA
CBX8	mRNA	ENST00000452500	lncRNA
NKX2-6	mRNA	ENST00000452500	lncRNA
FEV	mRNA	ENST00000452500	lncRNA
HOXC12	mRNA	ENST00000452500	lncRNA
HELT	mRNA	ENST00000452500	lncRNA
RFX4	mRNA	ENST00000452500	lncRNA
EN1	mRNA	ENST00000452500	lncRNA
FEZF2	mRNA	ENST00000452500	lncRNA
PRDM12	mRNA	ENST00000452500	lncRNA
EMX2	mRNA	ENST00000452500	lncRNA
SIX2	mRNA	ENST00000452500	lncRNA
BARHL2	mRNA	ENST00000452500	lncRNA
DLX6	mRNA	ENST00000452500	lncRNA
ASCL1	mRNA	ENST00000452500	lncRNA
HOXA2	mRNA	ENST00000454503	lncRNA
GATA4	mRNA	ENST00000454503	lncRNA
IRX3	mRNA	ENST00000454503	lncRNA
DLX2	mRNA	ENST00000454503	lncRNA
NKX6-1	mRNA	ENST00000454503	lncRNA
FOXJ1	mRNA	ENST00000454503	lncRNA
VSX2	mRNA	ENST00000454503	lncRNA
PDX1	mRNA	ENST00000454503	lncRNA
KCNA1	mRNA	ENST00000454503	lncRNA
ONECUT3	mRNA	ENST00000454503	lncRNA
TBX2	mRNA	ENST00000454503	lncRNA
TLX1	mRNA	ENST00000454503	lncRNA
TMEM59L	mRNA	ENST00000454503	lncRNA
FRG2C	mRNA	ENST00000454503	lncRNA
ARX	mRNA	ENST00000454503	lncRNA
NKX2-6	mRNA	ENST00000454503	lncRNA
FEV	mRNA	ENST00000454503	lncRNA
EN1	mRNA	ENST00000454503	lncRNA
FEZF2	mRNA	ENST00000454503	lncRNA
PRDM12	mRNA	ENST00000454503	lncRNA
SIM1	mRNA	ENST00000454503	lncRNA
BARHL2	mRNA	ENST00000454503	lncRNA
SIX3	mRNA	ENST00000454503	lncRNA
DLX6	mRNA	ENST00000454503	lncRNA
ASCL1	mRNA	ENST00000454503	lncRNA
ESX1	mRNA	ENST00000454503	lncRNA
PTF1A	mRNA	TCONS_00012136	lncRNA
HOXA2	mRNA	TCONS_00012136	lncRNA
GATA4	mRNA	TCONS_00012136	lncRNA
WNT7B	mRNA	TCONS_00012136	lncRNA
DLX2	mRNA	TCONS_00012136	lncRNA
NKX6-1	mRNA	TCONS_00012136	lncRNA
SLC32A1	mRNA	TCONS_00012136	lncRNA
VSX2	mRNA	TCONS_00012136	lncRNA
PDX1	mRNA	TCONS_00012136	lncRNA
KCNA1	mRNA	TCONS_00012136	lncRNA
ONECUT3	mRNA	TCONS_00012136	lncRNA
TBX2	mRNA	TCONS_00012136	lncRNA
TLX1	mRNA	TCONS_00012136	lncRNA
FEV	mRNA	TCONS_00012136	lncRNA
HOXC12	mRNA	TCONS_00012136	lncRNA
HELT	mRNA	TCONS_00012136	lncRNA
EN1	mRNA	TCONS_00012136	lncRNA
FEZF2	mRNA	TCONS_00012136	lncRNA
PRDM12	mRNA	TCONS_00012136	lncRNA
EMX2	mRNA	TCONS_00012136	lncRNA
SIX2	mRNA	TCONS_00012136	lncRNA
BARHL2	mRNA	TCONS_00012136	lncRNA
DLX6	mRNA	TCONS_00012136	lncRNA
ASCL1	mRNA	TCONS_00012136	lncRNA
ESX1	mRNA	TCONS_00012136	lncRNA
PTF1A	mRNA	ENST00000440151	lncRNA
HOXA2	mRNA	ENST00000440151	lncRNA
WNT7B	mRNA	ENST00000440151	lncRNA
TLX3	mRNA	ENST00000440151	lncRNA
NKX6-1	mRNA	ENST00000440151	lncRNA
SLC32A1	mRNA	ENST00000440151	lncRNA
VSX2	mRNA	ENST00000440151	lncRNA
ONECUT3	mRNA	ENST00000440151	lncRNA
TBX2	mRNA	ENST00000440151	lncRNA
TLX1	mRNA	ENST00000440151	lncRNA
GSX1	mRNA	ENST00000440151	lncRNA
CBX8	mRNA	ENST00000440151	lncRNA
NKX2-6	mRNA	ENST00000440151	lncRNA
FEV	mRNA	ENST00000440151	lncRNA
HOXC12	mRNA	ENST00000440151	lncRNA
HELT	mRNA	ENST00000440151	lncRNA
RFX4	mRNA	ENST00000440151	lncRNA
EN1	mRNA	ENST00000440151	lncRNA
PRDM12	mRNA	ENST00000440151	lncRNA
EMX2	mRNA	ENST00000440151	lncRNA
BARHL2	mRNA	ENST00000440151	lncRNA
BARX1	mRNA	ENST00000440151	lncRNA
DLX6	mRNA	ENST00000440151	lncRNA
ASCL1	mRNA	ENST00000440151	lncRNA
ESX1	mRNA	ENST00000440151	lncRNA
PTF1A	mRNA	TCONS_00022110	lncRNA
HOXA2	mRNA	TCONS_00022110	lncRNA
GATA4	mRNA	TCONS_00022110	lncRNA
WNT7B	mRNA	TCONS_00022110	lncRNA
IRX3	mRNA	TCONS_00022110	lncRNA
TLX3	mRNA	TCONS_00022110	lncRNA
DLX2	mRNA	TCONS_00022110	lncRNA
NKX6-1	mRNA	TCONS_00022110	lncRNA
FOXJ1	mRNA	TCONS_00022110	lncRNA
VSX2	mRNA	TCONS_00022110	lncRNA
PDX1	mRNA	TCONS_00022110	lncRNA
KCNA1	mRNA	TCONS_00022110	lncRNA
HAND2	mRNA	TCONS_00022110	lncRNA
EVX1	mRNA	TCONS_00022110	lncRNA
ONECUT3	mRNA	TCONS_00022110	lncRNA
TBX2	mRNA	TCONS_00022110	lncRNA
TLX1	mRNA	TCONS_00022110	lncRNA
TMEM59L	mRNA	TCONS_00022110	lncRNA
NKX2-6	mRNA	TCONS_00022110	lncRNA
FEV	mRNA	TCONS_00022110	lncRNA
HOXC12	mRNA	TCONS_00022110	lncRNA
RFX4	mRNA	TCONS_00022110	lncRNA
EN1	mRNA	TCONS_00022110	lncRNA
FEZF2	mRNA	TCONS_00022110	lncRNA
PRDM12	mRNA	TCONS_00022110	lncRNA
EMX2	mRNA	TCONS_00022110	lncRNA
SIM1	mRNA	TCONS_00022110	lncRNA
SIX2	mRNA	TCONS_00022110	lncRNA
BARHL2	mRNA	TCONS_00022110	lncRNA
SIX3	mRNA	TCONS_00022110	lncRNA
DLX6	mRNA	TCONS_00022110	lncRNA
ASCL1	mRNA	TCONS_00022110	lncRNA
ESX1	mRNA	TCONS_00022110	lncRNA
RAX	mRNA	ENST00000454503	lncRNA
RAX	mRNA	FN091184R	lncRNA
PTF1A	mRNA	NR_038893	lncRNA
HOXA2	mRNA	NR_038893	lncRNA
WNT7B	mRNA	NR_038893	lncRNA
TLX3	mRNA	NR_038893	lncRNA
DLX2	mRNA	NR_038893	lncRNA
NKX6-1	mRNA	NR_038893	lncRNA
VSX2	mRNA	NR_038893	lncRNA
PDX1	mRNA	NR_038893	lncRNA
EVX1	mRNA	NR_038893	lncRNA
ONECUT3	mRNA	NR_038893	lncRNA
TBX2	mRNA	NR_038893	lncRNA
TLX1	mRNA	NR_038893	lncRNA
CBX8	mRNA	NR_038893	lncRNA
FEV	mRNA	NR_038893	lncRNA
PITX1	mRNA	NR_038893	lncRNA
HOXC12	mRNA	NR_038893	lncRNA
RFX4	mRNA	NR_038893	lncRNA
EN1	mRNA	NR_038893	lncRNA
FEZF2	mRNA	NR_038893	lncRNA
PRDM12	mRNA	NR_038893	lncRNA
EMX2	mRNA	NR_038893	lncRNA
SIX2	mRNA	NR_038893	lncRNA
BARHL2	mRNA	NR_038893	lncRNA
DLX6	mRNA	NR_038893	lncRNA
ASCL1	mRNA	NR_038893	lncRNA
ESX1	mRNA	NR_038893	lncRNA
GATA4	mRNA	ENST00000473001	lncRNA
IRX3	mRNA	ENST00000473001	lncRNA
DLX2	mRNA	ENST00000473001	lncRNA
NKX6-1	mRNA	ENST00000473001	lncRNA
SLC32A1	mRNA	ENST00000473001	lncRNA
FOXJ1	mRNA	ENST00000473001	lncRNA
EVX1	mRNA	ENST00000473001	lncRNA
ONECUT3	mRNA	ENST00000473001	lncRNA
TBX2	mRNA	ENST00000473001	lncRNA
TLX1	mRNA	ENST00000473001	lncRNA
TBX4	mRNA	ENST00000473001	lncRNA
ARX	mRNA	ENST00000473001	lncRNA
NKX2-6	mRNA	ENST00000473001	lncRNA
RAX	mRNA	ENST00000473001	lncRNA
FEV	mRNA	ENST00000473001	lncRNA
EN1	mRNA	ENST00000473001	lncRNA
FEZF2	mRNA	ENST00000473001	lncRNA
PRDM12	mRNA	ENST00000473001	lncRNA
EOMES	mRNA	ENST00000473001	lncRNA
BARHL2	mRNA	ENST00000473001	lncRNA
SIX3	mRNA	ENST00000473001	lncRNA
DLX6	mRNA	ENST00000473001	lncRNA
